# Supplementary material for: Investigating the relationship between body roundness index and low muscle mass based on a cross-sectional study: Focus on visceral adipose tissue
Source: PLoS One. 2025 Aug 19;20(8):e0326441. doi: 10.1371/journal.pone.0326441 (PMC12364339; doi:10.1371/journal.pone.0326441)
Supplement: S1 Data — (XLSX) [file pone.0326441.s003.xlsx]

## Sheet: Sheet 1
Year	seqn	sdmvpsu	sdmvstra	wtdr2d	Sample weight	Age	Age (group)	Sex	Race	Marital	PIR	PIR (group)	Education	Physical activity	Physical activity (group)	Smoking	Drinking	Albumin (g/L)	Creatinine (umol/L)	Uric acid (umol/L)	Total cholesterol (mmol/l)	HDL-C (mmol/l)	Cancer	Diabetes	Hypertension	CVD	Height (cm)	Weight (kg)	BMI (kg/m2)	BMI (group)	WC (cm)	ABSI	BRI	BRIQ	Low muscle mass
2011-2012	62161	1	91	46955.9	11739	22	20-30	male	Non-Hispanic White	Never Married/Living with partner	3.15	1.3-3.5	high school graduate		unknown	never	never	48	80.44	291.5	4.34	1.06	no	no	no	no	172.3	69.2	23.3	<25	81	0.0756435	2.81537	Q1	no
2011-2012	62164	1	94	52879.5	13219.9	44	40-50	female	Non-Hispanic White	Married/Living with partner	1.67	1.3-3.5	above high school	4980	high	never	unknown	37	78.68	267.7	4.91	0.72	no	no	no	no	170.1	67.2	23.2	<25	80.1	0.0755014	2.82928	Q1	no
2011-2012	62169	1	92	14306.4	3576.59	21	20-30	male	Other	Never Married/Living with partner	0.33	<1.3	high school graduate		unknown	never	mild	44	76.91	321.2	3.41	1.11	no	no	no	no	164.8	54.6	20.1	<25	69.6	0.0733387	2.0177	Q1	no
2011-2012	62172	2	96	50630.1	12657.5	43	40-50	female	Non-Hispanic Black	Never Married/Living with partner	2.02	1.3-3.5	high school graduate		unknown	now	heavy	44	60.11	297.4	4.37	1.89	no	no	no	no	172	98.6	33.3	≥30	120.4	0.0886951	7.88856	Q4	no
2011-2012	62180	1	97	13329.4	3332.36	35	30-40	male	Non-Hispanic White	Married/Living with partner	0.87	<1.3	above high school		unknown	never	mild	44	72.49	356.9	3.7	0.85	no	no	no	no	178.7	89	27.9	25-30	103.1	0.0838417	4.91634	Q3	no
2011-2012	62184	2	95	8048.98	2012.24	26	20-30	male	Non-Hispanic Black	Never Married/Living with partner	3.85	≥3.5	high school graduate	5760	high	never	mild	50	91.05	321.2	4.81	1.58	no	no	no	no	176.6	68.9	22.1	<25	78.6	0.0751045	2.38652	Q1	no
2011-2012	62199	2	92	194656	48663.9	57	50-60	male	Non-Hispanic White	Married/Living with partner	5	≥3.5	above high school	3600	high	former	mild	42	84.86	356.9	4.42	0.91	no	no	no	no	186	96.9	28	25-30	107.8	0.0857216	4.97354	Q3	no
2011-2012	62200	1	97	10565.5	2641.36	42	40-50	male	Other	Married/Living with partner	4.07	≥3.5	above high school	2640	high	never	heavy	40	105.2	315.2	5.77	0.93	no	no	no	no	163.4	73.7	27.6	25-30	89.2	0.0764069	4.26031	Q2	no
2011-2012	62202	1	102	19508.6	4877.14	36	30-40	male	Mexican American	Married/Living with partner	2.83	1.3-3.5	high school graduate	10760	high	never	heavy	48	60.11	398.5	7.29	1.5	no	no	no	no	180.1	80.2	24.7	<25	97	0.0852217	4.11129	Q2	no
2011-2012	62205	1	90	176921	44230.2	28	20-30	male	Non-Hispanic White	Never Married/Living with partner	5	≥3.5	above high school	1280	high	never	moderate	46	96.36	523.4	5.46	1.03	no	no	no	no	171.4	84.8	28.9	25-30	106	0.0859743	5.85184	Q3	no
2011-2012	62208	2	102	19686.4	4921.61	38	30-40	male	Other	Married/Living with partner	1.53	1.3-3.5	above high school	120	low	never	mild	46	68.07	267.7	5.25	1.19	no	no	no	no	168.7	63.2	22.2	<25	82.7	0.0806082	3.1772	Q1	no
2011-2012	62214	2	95	17972.5	4493.12	22	20-30	female	Non-Hispanic Black	Separated/Divorced/Widowed	1.41	1.3-3.5	high school graduate		unknown	never	mild	42	71.6	285.5	3.96	1.4	no	no	no	no	172.7	70.9	23.8	<25	89	0.0818514	3.65113	Q2	no
2011-2012	62220	1	96	28123.3	7030.82	31	30-40	female	Non-Hispanic Black	Never Married/Living with partner	4.92	≥3.5	above high school	2760	high	never	heavy	44	68.95	321.2	5.09	1.37	no	no	no	no	167.3	113.1	40.4	≥30	114.8	0.0753829	7.5252	Q4	no
2011-2012	62223	3	90	6226.89	1556.72	54	50-60	male	Other	Married/Living with partner		unknown	high school graduate	2880	high	never	mild	42	80.44	350.9	6.26	1.47	no	no	no	no	164.4	55.4	20.5	<25	82.9	0.0863179	3.43901	Q1	no
2011-2012	62229	1	98	142474	35618.5	31	30-40	female	Non-Hispanic White	Married/Living with partner	1.31	1.3-3.5	above high school	6160	high	former	mild	46	79.56	279.6	3.57	1.29	no	no	no	no	171.4	84.1	28.6	25-30	95.1	0.077672	4.44545	Q2	no
2011-2012	62231	2	102	73672.8	18418.2	48	40-50	female	Mexican American	Married/Living with partner	3.92	≥3.5	high school graduate		unknown	never	moderate	40	46.85	339	4.71	1.53	no	no	no	no	164.7	90.1	33.2	≥30	111	0.0837306	7.20945	Q4	no
2011-2012	62232	1	101	79252.2	19813	42	40-50	female	Non-Hispanic White	Married/Living with partner	3.3	1.3-3.5	above high school	5040	high	now	moderate	40	53.92	267.7	6.18	0.98	no	no	yes	no	175.3	97	31.6	≥30	111.1	0.0839521	6.21466	Q3	no
2011-2012	62234	3	90	8956.57	2239.14	23	20-30	male	Non-Hispanic Black	Never Married/Living with partner	4.89	≥3.5	above high school	6940	high	never	mild	41	87.52	303.3	3.21	1.03	no	no	no	no	179.7	76.9	23.8	<25	76.5	0.0689715	2.07126	Q1	no
2011-2012	62237	1	91	57544.2	14386.1	58	50-60	female	Non-Hispanic White	Married/Living with partner	2.64	1.3-3.5	above high school		unknown	former	former	40	61	345	5.04	1.37	no	no	yes	no	157.8	99.4	39.9	≥30	113.2	0.0771752	8.35632	Q4	yes
2011-2012	62239	2	94	18749	4687.26	22	20-30	female	Other	Married/Living with partner	0.09	<1.3	high school graduate	1280	high	never	heavy	44	56.58	243.9	3.1	1.09	no	no	no	no	156.9	57.4	23.3	<25	78.9	0.0772138	3.41275	Q1	no
2011-2012	62242	1	100	249094	62273.4	24	20-30	male	Non-Hispanic White	Never Married/Living with partner	1.98	1.3-3.5	above high school	20160	high	never	heavy	49	112.27	350.9	4.11	1.4	no	no	yes	no	174.9	82.7	27	25-30	89.5	0.0751944	3.58128	Q2	no
2011-2012	62249	2	101	111625	27906.3	26	20-30	female	Non-Hispanic White	Never Married/Living with partner	1.38	1.3-3.5	above high school	480	low	now	heavy	45	71.6	243.9	5.59	1.78	no	no	no	no	162.4	53.6	20.3	<25	74.6	0.078665	2.62829	Q1	no
2011-2012	62250	3	92	95191.8	23798	34	30-40	male	Mexican American	Married/Living with partner	5	≥3.5	above high school	3920	high	never	mild	42	84.86	297.4	4.5	1.29	no	no	no	no	179	83.1	25.9	25-30	95.1	0.0811997	3.96443	Q2	no
2011-2012	62265	2	95	8095.86	2023.96	52	50-60	male	Non-Hispanic White	Married/Living with partner	1.13	<1.3	above high school	9600	high	now	heavy	42	79.56	243.9	6.47	1.01	no	no	no	no	177.9	99.3	31.4	≥30	110	0.0828613	5.84923	Q3	no
2011-2012	62267	2	95	89230.3	22307.6	27	20-30	female	Non-Hispanic White	Married/Living with partner	1.08	<1.3	above high school	5160	high	never	mild	41	65.42	249.8	4.84	1.34	no	no	no	no	173.1	131.6	43.9	≥30	143.2	0.0874617	11.5998	Q4	no
2011-2012	62270	2	93	18504.9	4626.21	33	30-40	female	Other	Never Married/Living with partner	0.56	<1.3	above high school		unknown	never	never	40	71.6	321.2	5.09	1.22	no	no	no	no	150.4	73	32.3	≥30	88.8	0.0713927	5.2129	Q3	no
2011-2012	62277	2	98	194721	48680.1	55	50-60	female	Non-Hispanic White	Separated/Divorced/Widowed	5	≥3.5	above high school	2160	high	former	former	41	61	261.7	7.06	2.04	no	no	no	no	164.2	67.5	25	25-30	87.5	0.0798659	3.99646	Q2	no
2011-2012	62280	2	95	37499.2	9374.8	54	50-60	female	Non-Hispanic Black	Separated/Divorced/Widowed	1.7	1.3-3.5	above high school		unknown	now	heavy	40	61	339	4.24	1.73	no	no	no	no	160.1	62.4	24.3	<25	96.2	0.0906237	5.44765	Q3	no
2011-2012	62282	1	102	11607.3	2901.83	57	50-60	female	Non-Hispanic Black	Separated/Divorced/Widowed	1.7	1.3-3.5	above high school		unknown	never	former	44	88.4	249.8	4.97	1.86	no	DM	yes	no	178	75	23.7	<25	90	0.0817586	3.46478	Q1	no
2011-2012	62286	2	99	21236.8	5309.21	30	30-40	male	Non-Hispanic Black	Never Married/Living with partner		unknown	high school graduate	1080	high	never	mild	38	83.1	446.1	5.56	0.75	no	no	no	no	174.3	124.5	41	≥30	130.3	0.0830054	9.19867	Q4	no
2011-2012	62288	1	103	45214.6	11303.6	29	20-30	male	Non-Hispanic White	Never Married/Living with partner	2.24	1.3-3.5	above high school	1200	high	never	former	46	75.14	291.5	5.02	1.37	no	no	no	no	178.5	64.1	20.1	<25	78	0.0789729	2.25293	Q1	no
2011-2012	62291	1	92	29800.4	7450.1	56	50-60	male	Other	Married/Living with partner	5	≥3.5	above high school	8400	high	never	moderate	36	61	273.6	3.44	1.11	no	no	yes	no	175.4	91.9	29.9	25-30	104.5	0.0819069	5.33269	Q3	no
2011-2012	62297	2	95	10673	2668.25	43	40-50	male	Non-Hispanic Black	Married/Living with partner	3.67	≥3.5	above high school	4080	high	former	heavy	44	100.78	392.6	5.59	1.55	no	no	yes	no	167.9	87.8	31.1	≥30	88.5	0.0690628	3.88122	Q2	no
2011-2012	62301	1	96	33880.7	8470.17	23	20-30	male	Non-Hispanic Black	Never Married/Living with partner		unknown	high school graduate	80	low	never	mild	46	76.02	374.7	4.55	1.14	no	no	no	no	175.6	101.9	33	≥30	112.1	0.0822244	6.3256	Q3	no
2011-2012	62317	1	94	12539.8	3134.96	46	40-50	male	Non-Hispanic White	Married/Living with partner	0.94	<1.3	above high school	5760	high	former	mild	40	68.07	333.1	5.69	1.53	no	DM	yes	no	177.1	86.7	27.6	25-30	107	0.0880377	5.52277	Q3	no
2011-2012	62325	2	101	61392.3	15348.1	43	40-50	female	Non-Hispanic Black	Married/Living with partner	0.1	<1.3	high school graduate	8400	high	now	heavy	44	54.81	392.6	5.4	1.73	no	no	no	no	165.7	50.4	18.4	<25	70.2	0.0782463	2.03868	Q1	no
2011-2012	62336	2	93	41493.5	10373.4	55	50-60	male	Other	Married/Living with partner	3.67	≥3.5	above high school		unknown	never	mild	43	70.72	261.7	4.65	1.19	no	no	no	no	164.4	77	28.5	25-30	93.7	0.0783235	4.76529	Q3	yes
2011-2012	62339	2	100	185899	46474.9	29	20-30	male	Non-Hispanic White	Married/Living with partner	5	≥3.5	above high school	9840	high	former	heavy	44	79.56	392.6	5.38	1.27	no	no	no	no	179.7	94.4	29.2	25-30	98.2	0.077253	4.27195	Q2	no
2011-2012	62340	1	101	75695.2	18923.8	44	40-50	male	Non-Hispanic White	Married/Living with partner	1.28	<1.3	above high school	16000	high	never	mild	45	93.7	410.4	4.16	0.98	no	no	no	no	173.2	77.6	25.9	25-30	94.8	0.0822876	4.29001	Q2	no
2011-2012	62342	1	101	35391.6	8847.89	38	30-40	female	Non-Hispanic White	Married/Living with partner	1.85	1.3-3.5	above high school	2760	high	never	moderate	39	61	291.5	5.12	1.27	no	no	yes	no	166.6	91.3	32.9	≥30	103.8	0.0783242	5.96001	Q3	no
2011-2012	62343	2	97	25903.4	6475.86	28	20-30	male	Non-Hispanic Black	Never Married/Living with partner	0.76	<1.3	above high school	9600	high	never	mild	44	95.47	368.8	4.55	1.01	no	no	no	no	174.5	76.7	25.2	25-30	82.2	0.0723948	2.83211	Q1	no
2011-2012	62349	3	91	73763.2	18440.8	23	20-30	female	Non-Hispanic White	Married/Living with partner	1.5	1.3-3.5	above high school	8640	high	never	moderate	44	68.95	303.3	3.26	1.14	no	no	no	no	167.1	106	38	≥30	104	0.0711797	5.94431	Q3	no
2011-2012	62350	2	94	164908	41226.9	43	40-50	female	Non-Hispanic White	Separated/Divorced/Widowed	2.72	1.3-3.5	high school graduate	2280	high	now	heavy	45	73.37	291.5	4.47	1.86	no	no	no	no	162.1	58.7	22.3	<25	84.9	0.0841679	3.81513	Q2	no
2011-2012	62359	2	94	76936.8	19234.2	54	50-60	female	Mexican American	Married/Living with partner	1.04	<1.3	below high school		unknown	former	never	43	72.49	452	3.18	0.83	no	DM	no	no	143	55.4	27.1	25-30	93.2	0.0863843	6.65184	Q4	no
2011-2012	62363	2	102	59322.7	14830.7	44	40-50	female	Non-Hispanic White	Separated/Divorced/Widowed	1.43	1.3-3.5	high school graduate	1680	high	now	former	43	52.16	285.5	5.66	1.16	no	no	no	no	157.6	64.2	25.8	25-30	89.7	0.0818341	4.74837	Q2	no
2011-2012	62370	1	90	6258.36	1564.59	21	20-30	male	Other	Never Married/Living with partner	3.7	≥3.5	above high school	3200	high	never	never	52	73.37	243.9	3.78	1.34	no	no	no	no	168.4	51.8	18.3	<25	67.5	0.0749029	1.68717	Q1	no
2011-2012	62374	1	101	22583.8	5645.95	31	30-40	female	Non-Hispanic White	Separated/Divorced/Widowed	0.78	<1.3	above high school		unknown	now	unknown	45	68.95	291.5	5.33	1.14	no	no	no	no	168	65.3	23.1	<25	85.2	0.081042	3.49375	Q1	no
2011-2012	62375	3	92	119517	29879.3	24	20-30	male	Mexican American	Married/Living with partner	0.65	<1.3	high school graduate		unknown	never	heavy	42	63.65	297.4	3.36	0.93	no	no	yes	no	184.5	130.5	38.3	≥30	136.4	0.0883793	8.96444	Q4	yes
2011-2012	62383	1	93	54887.7	13721.9	23	20-30	male	Non-Hispanic White	Never Married/Living with partner	1.38	1.3-3.5	above high school	3680	high	never	heavy	47	85.75	321.2	5.38	1.24	no	no	no	no	184.1	90.6	26.7	25-30	89.8	0.074087	3.13245	Q1	no
2011-2012	62386	1	97	15387	3846.74	35	30-40	male	Other	Married/Living with partner	2.51	1.3-3.5	high school graduate	2880	high	now	moderate	43	78.68	285.5	8.3	1.22	no	no	yes	no	174.9	117.6	38.4	≥30	119.7	0.0795204	7.47836	Q4	no
2011-2012	62387	2	97	29625.4	7406.36	23	20-30	male	Non-Hispanic Black	Never Married/Living with partner	1.29	<1.3	high school graduate	6480	high	now	mild	45	85.75	297.4	4.16	1.16	no	no	no	no	180.5	79.9	24.5	<25	81.7	0.0720896	2.51346	Q1	no
2011-2012	62391	2	98	28562	7140.51	40	40-50	female	Mexican American	Married/Living with partner	5	≥3.5	high school graduate	900	high	now	heavy	42	61.88	261.7	5.56	1.09	no	no	no	no	149.5	56.2	25.1	25-30	86.7	0.0827147	4.98147	Q3	no
2011-2012	62399	2	98	13525.6	3381.39	53	50-60	female	Mexican American	Married/Living with partner	1.63	1.3-3.5	below high school	1200	high	former	moderate	49	46.85	303.3	7.01	1.55	no	DM	yes	no	155.8	74.6	30.7	≥30	94.4	0.077137	5.56219	Q3	no
2011-2012	62400	2	100	18643.8	4660.96	31	30-40	female	Non-Hispanic White	Never Married/Living with partner	1.22	<1.3	above high school	5680	high	now	moderate	43	68.07	398.5	5.56	0.91	no	no	yes	no	166.4	100.4	36.3	≥30	117.2	0.082873	8.00399	Q4	no
2011-2012	62402	1	93	23530.3	5882.57	48	40-50	male	Other	Separated/Divorced/Widowed	1.15	<1.3	below high school	720	high	now	unknown	43	102.54	565.1	6.65	1.16	no	no	no	no	168.8	66.3	23.3	<25	82	0.0773672	3.09602	Q1	no
2011-2012	62407	1	94	54916.9	13729.2	49	40-50	male	Other	Separated/Divorced/Widowed	1.1	<1.3	above high school	31200	high	now	heavy	38	82.21	297.4	5.69	1.81	no	no	yes	no	181.1	97.9	29.9	25-30	105.5	0.081379	5.03881	Q3	no
2011-2012	62417	1	94	198286	49571.6	26	20-30	female	Other	Never Married/Living with partner	4.66	≥3.5	above high school	2840	high	never	heavy	44	51.27	232	4.4	1.09	no	no	no	no	152.2	73.2	31.6	≥30	96.3	0.0780958	6.18951	Q3	yes
2011-2012	62421	3	91	36986.7	9246.68	23	20-30	male	Other	Never Married/Living with partner	0	<1.3	above high school	1480	high	never	mild	43	87.52	428.3	4.47	1.58	no	no	no	no	166.2	67.7	24.5	<25	82.4	0.0757706	3.28015	Q1	no
2011-2012	62425	2	99	216151	54037.8	30	30-40	female	Non-Hispanic White	Married/Living with partner	5	≥3.5	above high school	1520	high	never	moderate	43	51.27	172.5	4.45	1.63	no	no	no	no	172.4	66.1	22.2	<25	81.9	0.0789672	2.90296	Q1	no
2011-2012	62431	1	97	67130.4	16782.6	54	50-60	male	Non-Hispanic Black	Never Married/Living with partner	0.81	<1.3	high school graduate	400	low	former	former	37	74.26	285.5	3.72	1.4	no	no	yes	no	167.5	53.1	18.9	<25	73.7	0.0802575	2.30254	Q1	no
2011-2012	62440	2	94	156159	39039.7	22	20-30	male	Mexican American	Married/Living with partner	1.33	1.3-3.5	above high school	8880	high	never	heavy	49	79.56	452	6	0.88	no	no	no	no	178.9	96.8	30.2	≥30	105.3	0.0811805	5.17226	Q3	no
2011-2012	62444	2	100	17302.8	4325.7	23	20-30	female	Non-Hispanic Black	Never Married/Living with partner	0	<1.3	above high school	3600	high	never	heavy	42	62.76	303.3	4.34	1.16	no	no	no	no	169.3	96.4	33.6	≥30	97.1	0.071669	4.84253	Q3	no
2011-2012	62449	2	100	16528.9	4132.23	38	30-40	female	Other	Married/Living with partner	3.36	1.3-3.5	high school graduate	1560	high	never	moderate	45	59.23	249.8	4.24	1.84	no	no	no	no	160.7	68.2	26.4	25-30	89.1	0.0792746	4.43724	Q2	no
2011-2012	62450	2	97	31781.6	7945.41	57	50-60	male	Non-Hispanic White	Married/Living with partner	1.92	1.3-3.5	above high school		unknown	now	heavy	41	74.26	267.7	3.49	1.66	no	no	yes	yes	169	80.4	28.2	25-30	98.5	0.0817825	5.04516	Q3	no
2011-2012	62452	2	90	71472	17868	39	30-40	male	Other	Never Married/Living with partner	0.81	<1.3	high school graduate		unknown	never	heavy	42	92.82	410.4	5.74	1.09	no	no	no	no	163.3	88.4	33.1	≥30	106.3	0.0806903	6.63214	Q4	yes
2011-2012	62461	1	96	13197.1	3299.26	29	20-30	female	Non-Hispanic Black	Never Married/Living with partner	1.98	1.3-3.5	high school graduate	2640	high	never	moderate	40	83.98	315.2	4.71	1.84	no	no	no	no	150.2	79.6	35.3	≥30	109.4	0.0829531	8.65886	Q4	yes
2011-2012	62464	1	95	10281.8	2570.44	32	30-40	male	Non-Hispanic White	Married/Living with partner	3.21	1.3-3.5	high school graduate	240	low	never	mild	41	87.52	404.5	5.15	1.32	no	no	no	no	173.9	85.3	28.2	25-30	98.6	0.0807039	4.70196	Q2	no
2011-2012	62465	1	99	12986.7	3246.67	44	40-50	female	Non-Hispanic Black	Married/Living with partner	4.21	≥3.5	above high school	480	low	never	mild	40	62.76	261.7	4.71	0.96	no	no	no	no	148.2	61.1	27.8	25-30	90.8	0.0812765	5.71815	Q3	no
2011-2012	62475	2	97	25137.5	6284.37	22	20-30	male	Non-Hispanic White	Married/Living with partner	0.05	<1.3	high school graduate	27840	high	never	heavy	47	84.86	356.9	3.54	1.32	no	no	no	no	171	75.3	25.8	25-30	85.1	0.0745335	3.31504	Q1	no
2011-2012	62476	3	91	55465.1	13866.3	40	40-50	male	Non-Hispanic White	Never Married/Living with partner	1.29	<1.3	high school graduate	7080	high	never	mild	41	79.56	267.7	4.53	1.14	no	no	yes	no	171.5	75.8	25.8	25-30	93.1	0.0814213	4.19804	Q2	no
2011-2012	62480	1	98	45478.5	11369.6	43	40-50	male	Non-Hispanic White	Married/Living with partner	4.12	≥3.5	high school graduate	2880	high	former	moderate	47	89.28	368.8	5.48	1.29	no	no	yes	no	173.1	85.3	28.5	25-30	100	0.081462	4.93279	Q3	no
2011-2012	62485	2	101	48682.9	12170.7	21	20-30	male	Non-Hispanic Black	Never Married/Living with partner	0.28	<1.3	above high school	4120	high	never	mild	45	106.96	386.6	4.76	0.83	no	no	no	no	178.5	106.1	33.3	≥30	102.3	0.0739765	4.83326	Q3	no
2011-2012	62500	1	96	18189.9	4547.47	52	50-60	female	Non-Hispanic Black	Married/Living with partner		unknown	above high school	7200	high	never	former	43	60.11	267.7	5.56	2.17	no	no	no	no	152.3	56.4	24.3	<25	75	0.0724392	3.21828	Q1	no
2011-2012	62504	1	100	22230.9	5557.71	30	30-40	female	Other	Married/Living with partner	0.39	<1.3	below high school	5760	high	never	former	43	55.69	297.4	5.35	1.11	no	no	no	no	157.5	96.5	38.9	≥30	111.5	0.077387	8.10086	Q4	no
2011-2012	62514	2	95	11681.1	2920.27	44	40-50	male	Non-Hispanic White	Married/Living with partner	1.19	<1.3	high school graduate	480	low	now	heavy	39	85.75	386.6	4.32	0.88	no	no	yes	no	173.8	101.5	33.6	≥30	111.4	0.0811523	6.38812	Q4	no
2011-2012	62515	2	94	17506	4376.5	42	40-50	female	Other	Never Married/Living with partner	0.01	<1.3	below high school	540	low	never	former	39	62.76	380.7	6.1	1.45	no	no	no	no	154.3	75.2	31.6	≥30	96.3	0.0775625	5.98498	Q3	no
2011-2012	62522	2	94	10535.2	2633.81	54	50-60	male	Non-Hispanic White	Separated/Divorced/Widowed	5	≥3.5	above high school	11760	high	now	heavy	44	77.79	386.6	6.88	2.4	no	no	no	no	171	91.1	31.2	≥30	105.4	0.0813279	5.80375	Q3	no
2011-2012	62524	1	93	41952.6	10488.1	23	20-30	male	Non-Hispanic White	Never Married/Living with partner	3.67	≥3.5	above high school	8880	high	never	mild	50	92.82	356.9	4.4	1.01	no	no	no	no	174	72.8	24	<25	82.3	0.0749867	2.86621	Q1	no
2011-2012	62529	3	90	16648.2	4162.05	59	50-60	male	Non-Hispanic Black	Married/Living with partner		unknown	above high school	480	low	never	former	39	67.18	297.4	3.72	1.24	no	no	yes	no	172.5	135.7	45.6	≥30	136.8	0.0816047	10.537	Q4	no
2011-2012	62530	2	94	104097	26024.2	51	50-60	female	Non-Hispanic White	Separated/Divorced/Widowed	0.89	<1.3	high school graduate		unknown	now	mild	39	85.75	392.6	4.81	1.03	no	DM	yes	no	155.8	88.1	36.3	≥30	119.1	0.0870343	9.68557	Q4	no
2011-2012	62536	2	92	7378.69	1844.67	46	40-50	male	Other	Married/Living with partner	5	≥3.5	high school graduate	2220	high	never	mild	42	72.49	446.1	4.19	1.32	no	no	no	no	180.6	89.7	27.5	25-30	101.2	0.0826545	4.5611	Q2	no
2011-2012	62548	2	100	20439.8	5109.95	57	50-60	male	Other	Never Married/Living with partner	2.64	1.3-3.5	high school graduate	2640	high	never	never	48	107.85	475.8	5.33	1.14	no	no	no	no	164.6	92.7	34.2	≥30	111.6	0.0825591	7.31339	Q4	yes
2011-2012	62552	1	100	58232.3	14558.1	41	40-50	female	Non-Hispanic White	Married/Living with partner	4.07	≥3.5	above high school	360	low	now	mild	48	70.72	255.8	4.89	1.81	no	no	no	no	160.8	58.2	22.5	<25	77.9	0.0770796	3.07185	Q1	no
2011-2012	62555	1	100	47190.5	11797.6	35	30-40	male	Non-Hispanic Black	Married/Living with partner	1.83	1.3-3.5	above high school	7560	high	never	never	44	80.44	249.8	4.29	1.19	no	no	no	no	190.5	73.3	20.2	<25	74.5	0.0727737	1.54297	Q1	no
2011-2012	62556	1	91	9591.28	2397.82	31	30-40	female	Other	Married/Living with partner	3.78	≥3.5	above high school		unknown	never	never	43	60.11	226	5.46	1.14	no	no	no	no	152.6	52.2	22.4	<25	80	0.0814981	3.82488	Q2	no
2011-2012	62558	1	99	13031.2	3257.8	49	40-50	female	Non-Hispanic Black	Married/Living with partner	3.67	≥3.5	high school graduate		unknown	former	never	42	53.92	160.6	5.74	1.42	no	no	no	no	161.1	99.2	38.2	≥30	113.2	0.0786303	7.95968	Q4	no
2011-2012	62560	1	96	20250.1	5062.52	56	50-60	female	Non-Hispanic Black	Married/Living with partner		unknown	above high school		unknown	never	former	42	71.6	321.2	6.41	1.81	no	no	no	no	164.9	71.7	26.4	25-30	93.8	0.0823866	4.74124	Q2	no
2011-2012	62565	2	101	8137.91	2034.48	23	20-30	male	Other	Never Married/Living with partner	1.84	1.3-3.5	above high school	1040	high	never	mild	44	66.3	327.1	4.81	1.03	no	no	yes	no	180.3	103	31.7	≥30	111.3	0.0827544	5.82542	Q3	no
2011-2012	62571	1	91	167039	41759.8	32	30-40	female	Non-Hispanic White	Never Married/Living with partner	3.06	1.3-3.5	above high school	1800	high	never	mild	43	60.11	285.5	4.34	1.47	no	no	no	no	177.1	87.2	27.8	25-30	92.7	0.0759056	3.80888	Q2	no
2011-2012	62573	1	95	50367.5	12591.9	48	40-50	female	Non-Hispanic White	Separated/Divorced/Widowed	1.1	<1.3	above high school	9600	high	now	unknown	46	99.89	321.2	5.28	1.76	no	no	no	no	165.3	80.8	29.6	25-30	110.8	0.0900621	7.11629	Q4	no
2011-2012	62575	1	95	287175	71793.7	24	20-30	female	Non-Hispanic White	Married/Living with partner		unknown	above high school		unknown	never	moderate	46	67.18	398.5	5.61	1.16	no	no	no	no	157.4	54.4	22	<25	73.2	0.0743122	2.72689	Q1	no
2011-2012	62588	2	101	86220.5	21555.1	21	20-30	male	Non-Hispanic White	Never Married/Living with partner	0.18	<1.3	above high school	2640	high	now	heavy	47	80.44	339	3.49	1.71	no	no	no	no	187.6	73	20.7	<25	79.4	0.0768937	2.03209	Q1	no
2011-2012	62603	2	98	92491.4	23122.9	38	30-40	female	Mexican American	Married/Living with partner	1.25	<1.3	high school graduate		unknown	now	moderate	39	64.53	261.7	5.69	1.09	no	no	no	no	162.3	137.4	52.2	≥30	144.7	0.0813197	13.7272	Q4	no
2011-2012	62611	2	95	5939.12	1484.78	45	40-50	male	Other	Separated/Divorced/Widowed	1.16	<1.3	high school graduate	20560	high	never	never	44	73.37	339	4.42	0.75	no	DM	yes	no	177.8	97.2	30.7	≥30	118.1	0.0903355	6.96287	Q4	no
2011-2012	62616	3	91	8701.51	2175.38	37	30-40	female	Other	Married/Living with partner	0.69	<1.3	below high school		unknown	never	never	45	61.88	279.6	4.03	1.42	no	no	no	no	164	51.8	19.3	<25	75.5	0.0819383	2.64561	Q1	no
2011-2012	62632	2	102	6502.05	1625.51	29	20-30	male	Other	Never Married/Living with partner	1.08	<1.3	high school graduate		unknown	now	heavy	38	91.94	428.3	5.72	0.78	no	no	no	no	186.5	168.1	48.3	≥30	154.7	0.0854121	11.6705	Q4	no
2011-2012	62635	3	91	7689.68	1922.42	27	20-30	female	Other	Married/Living with partner	1.08	<1.3	above high school	1440	high	never	unknown	44	58.34	362.8	6.23	1.14	no	no	no	no	153.9	61.7	26.1	25-30	90.1	0.0825427	5.10251	Q3	no
2011-2012	62639	1	96	79644.1	19911	26	20-30	female	Other	Married/Living with partner	3.97	≥3.5	below high school		unknown	never	former	45	45.97	261.7	5.02	1.37	no	no	no	no	157.9	96.2	38.6	≥30	104.2	0.0726025	6.85456	Q4	no
2011-2012	62640	1	102	65770.9	16442.7	31	30-40	female	Non-Hispanic White	Married/Living with partner	1.12	<1.3	high school graduate		unknown	now	mild	38	54.81	327.1	4.81	0.96	no	no	no	no	165.3	101.4	37.1	≥30	117	0.0818088	8.0973	Q4	no
2011-2012	62642	1	95	15900.6	3975.14	30	30-40	male	Non-Hispanic White	Never Married/Living with partner	0.11	<1.3	high school graduate	2880	high	never	former	45	91.94	380.7	6.93	1.06	no	no	yes	no	181	88.1	26.9	25-30	102	0.0844486	4.6284	Q2	no
2011-2012	62652	2	102	15845.9	3961.46	46	40-50	male	Mexican American	Separated/Divorced/Widowed	2.44	1.3-3.5	high school graduate	24000	high	former	heavy	44	93.7	428.3	4.34	1.24	no	no	no	no	169.4	84	29.3	25-30	108.4	0.0876316	6.36242	Q4	no
2011-2012	62669	2	97	43210.5	10802.6	33	30-40	male	Non-Hispanic White	Never Married/Living with partner	1.35	1.3-3.5	above high school	4200	high	never	never	52	86.63	321.2	4.29	1.24	no	no	no	no	174.1	68.1	22.5	<25	82.2	0.0781659	2.85123	Q1	no
2011-2012	62674	1	93	57477.7	14369.4	33	30-40	female	Non-Hispanic White	Married/Living with partner	1.16	<1.3	above high school	240	low	never	mild	47	71.6	190.3	6.57	1.99	no	no	no	no	166.5	59.7	21.5	<25	81.7	0.0818884	3.18587	Q1	no
2011-2012	62677	2	102	34707.8	8676.96	30	30-40	female	Mexican American	Married/Living with partner	4.76	≥3.5	above high school	2160	high	former	moderate	43	52.16	190.3	3.62	1.24	no	no	no	no	165.5	74.8	27.3	25-30	87	0.0745896	3.85315	Q2	no
2011-2012	62690	1	90	10070.4	2517.6	26	20-30	female	Non-Hispanic Black	Never Married/Living with partner		unknown	above high school	840	high	now	heavy	40	67.18	303.3	4.16	1.47	no	no	no	no	174.6	108	35.4	≥30	112.7	0.0791103	6.49785	Q4	no
2011-2012	62694	2	91	10018.2	2504.55	37	30-40	male	Non-Hispanic White	Never Married/Living with partner	0.86	<1.3	high school graduate	12960	high	former	heavy	41	92.82	398.5	4.6	1.19	no	no	no	no	187.5	140.9	40.1	≥30	133.6	0.0832804	8.22498	Q4	no
2011-2012	62701	2	90	18369.7	4592.43	29	20-30	female	Other	Married/Living with partner	2.24	1.3-3.5	above high school	13320	high	now	heavy	43	54.81	202.2	5.46	1.66	no	no	no	no	159.5	76.1	29.9	25-30	101.8	0.0836733	6.32227	Q3	no
2011-2012	62720	3	91	62638.5	15659.6	58	50-60	male	Non-Hispanic White	Married/Living with partner	5	≥3.5	above high school		unknown	never	mild	41	86.63	309.3	6.44	1.47	no	no	no	no	168.1	73.8	26.1	25-30	97	0.0850278	4.91836	Q3	no
2011-2012	62723	1	97	60496.2	15124.1	31	30-40	female	Non-Hispanic White	Married/Living with partner	5	≥3.5	above high school	1440	high	never	mild	35	78.68	237.9	5.04	1.29	no	no	no	no	156.7	62.2	25.3	25-30	88.2	0.0817561	4.61405	Q2	no
2011-2012	62728	1	96	68557.2	17139.3	32	30-40	female	Non-Hispanic Black	Never Married/Living with partner		unknown	above high school	1440	high	never	mild	46	66.3	303.3	4.94	1.84	no	no	no	no	160.7	75.7	29.3	25-30	91	0.0755304	4.6866	Q2	no
2011-2012	62734	2	99	32439.7	8109.92	52	50-60	male	Non-Hispanic Black	Never Married/Living with partner	0.53	<1.3	high school graduate	10800	high	former	moderate	39	139.67	648.3	5.64	0.72	no	DM	yes	no	182.5	113	33.9	≥30	117.9	0.08332	6.51134	Q4	no
2011-2012	62735	1	97	58487.5	14621.9	39	30-40	male	Non-Hispanic White	Married/Living with partner	5	≥3.5	high school graduate		unknown	never	mild	46	95.47	356.9	4.65	1.14	no	no	no	no	179.1	71.8	22.4	<25	84.5	0.0794591	2.84524	Q1	no
2011-2012	62737	2	92	24550.4	6137.6	58	50-60	male	Other	Married/Living with partner	0.7	<1.3	below high school	17760	high	former	mild	46	90.17	392.6	5.35	0.91	no	no	no	no	156.2	57.5	23.6	<25	82.5	0.0802304	3.90242	Q2	no
2011-2012	62744	2	91	21550.4	5387.6	37	30-40	male	Other	Married/Living with partner	2.6	1.3-3.5	above high school	4080	high	never	moderate	46	86.63	333.1	4.71	1.14	no	no	yes	no	184.7	115.8	33.9	≥30	114.8	0.0806446	5.92472	Q3	no
2011-2012	62747	2	93	38553.9	9638.48	52	50-60	male	Non-Hispanic Black	Married/Living with partner	2.78	1.3-3.5	above high school	960	high	never	heavy	45	87.52	303.3	5.56	1.29	no	DM	yes	no	173.5	86.7	28.8	25-30	102.8	0.0830644	5.25933	Q3	no
2011-2012	62750	2	94	39186	9796.5	45	40-50	female	Other	Separated/Divorced/Widowed	0.68	<1.3	above high school		unknown	never	unknown	48	52.16	232	5.46	1.27	no	no	yes	no	157.9	50.7	20.3	<25	80.1	0.0856599	3.49642	Q1	no
2011-2012	62763	1	94	68513.4	17128.3	29	20-30	male	Non-Hispanic White	Married/Living with partner	5	≥3.5	above high school	3560	high	now	heavy	45	71.6	469.9	5.87	2.07	no	no	no	no	176	98.4	31.8	≥30	112	0.0841092	6.27693	Q3	no
2011-2012	62771	2	99	13716.5	3429.13	30	30-40	male	Non-Hispanic Black	Never Married/Living with partner	0.75	<1.3	high school graduate	1260	high	now	mild	39	101.66	350.9	2.25	0.78	no	no	no	no	180.8	89.5	27.4	25-30	92.5	0.0756906	3.57925	Q2	no
2011-2012	62772	1	93	24507	6126.75	46	40-50	female	Mexican American	Never Married/Living with partner	5	≥3.5	above high school	720	high	former	mild	41	53.04	333.1	6.98	1.4	no	DM	yes	no	146.5	81.7	38.1	≥30	105.7	0.077127	8.46958	Q4	yes
2011-2012	62777	2	92	12610.2	3152.56	28	20-30	male	Other	Never Married/Living with partner	1.93	1.3-3.5	above high school	2060	high	never	moderate	44	114.04	505.6	5.56	2.38	no	no	no	no	190.4	92.1	25.4	25-30	92.3	0.0774127	3.0776	Q1	no
2011-2012	62779	2	95	216797	54199.2	32	30-40	male	Non-Hispanic White	Married/Living with partner		unknown	high school graduate	8720	high	never	heavy	43	88.4	517.5	3.41	1.06	no	no	no	no	171.6	74.8	25.4	25-30	97.1	0.0857837	4.67761	Q2	no
2011-2012	62784	3	92	142063	35515.8	31	30-40	male	Other	Married/Living with partner	1.49	1.3-3.5	high school graduate	1800	high	never	heavy	42	74.26	345	5.48	0.72	no	DM	yes	no	167.3	101.8	36.4	≥30	115	0.0809498	7.55636	Q4	no
2011-2012	62787	1	96	13539	3384.76	21	20-30	female	Other	Never Married/Living with partner	5	≥3.5	above high school	480	low	never	never	42	63.65	226	3.65	1.4	no	no	no	no	160.4	57.8	22.5	<25	73	0.0723212	2.55559	Q1	no
2011-2012	62788	2	94	69965.1	17491.3	35	30-40	male	Mexican American	Married/Living with partner	0.73	<1.3	below high school	8520	high	never	former	47	122.88	493.7	5.53	1.06	no	no	no	no	182.7	75.3	22.6	<25	90.5	0.0837607	3.27196	Q1	no
2011-2012	62789	2	101	9721.43	2430.36	26	20-30	female	Other	Married/Living with partner	2.2	1.3-3.5	above high school	1560	high	never	never	48	59.23	279.6	4.01	1.27	no	no	yes	no	166.8	88.5	31.8	≥30	96.2	0.0742094	4.91186	Q3	no
2011-2012	62792	1	98	15347.1	3836.79	52	50-60	female	Non-Hispanic White	Separated/Divorced/Widowed	1.09	<1.3	above high school		unknown	never	moderate	41	81.33	392.6	6.26	1.73	no	no	yes	no	162.1	111.1	42.3	≥30	133	0.0860465	11.3852	Q4	yes
2011-2012	62795	1	102	21261.5	5315.37	20	20-30	male	Non-Hispanic White	Never Married/Living with partner		unknown	above high school	12480	high	now	heavy	45	59.23	428.3	3.67	1.01	no	no	no	no	181.9	102.9	31.1	≥30	109.8	0.0823213	5.51023	Q3	no
2011-2012	62798	1	90	53922.7	13480.7	50	50-60	male	Other	Married/Living with partner	1.57	1.3-3.5	high school graduate	4080	high	now	heavy	43	94.59	303.3	5.2	1.29	no	no	no	no	168	72.7	25.8	25-30	86.6	0.0765215	3.65368	Q2	no
2011-2012	62803	1	98	134121	33530.4	34	30-40	female	Non-Hispanic White	Married/Living with partner	3.15	1.3-3.5	above high school	1200	high	former	mild	46	77.79	214.1	4.55	1.71	no	no	no	no	163.9	60.8	22.6	<25	78.8	0.0770013	3.00544	Q1	no
2011-2012	62805	3	90	11835.9	2958.97	41	40-50	female	Non-Hispanic Black	Never Married/Living with partner	4.1	≥3.5	above high school	2040	high	never	never	39	69.84	226	4.11	1.5	no	no	no	no	175.1	83.4	27.2	25-30	99.7	0.0833053	4.75323	Q2	no
2011-2012	62806	2	96	15581.8	3895.46	53	50-60	male	Non-Hispanic Black	Married/Living with partner	0.76	<1.3	high school graduate		unknown	former	moderate	40	112.27	410.4	3.85	1.01	no	no	yes	yes	161.9	65.6	25	25-30	90.4	0.0830969	4.51932	Q2	no
2011-2012	62808	2	96	16773.1	4193.28	44	40-50	female	Mexican American	Married/Living with partner	0.78	<1.3	below high school		unknown	never	mild	40	52.16	267.7	5.17	1.53	no	DM	no	no	155.4	75.9	31.4	≥30	100.8	0.0812422	6.57555	Q4	no
2011-2012	62809	1	96	40272.2	10068	51	50-60	female	Non-Hispanic White	Separated/Divorced/Widowed	0.23	<1.3	high school graduate		unknown	now	heavy	45	43.32	297.4	5.61	1.73	no	no	no	no	178.8	67.1	21	<25	82.8	0.0813518	2.69266	Q1	no
2011-2012	62811	2	99	30717.7	7679.43	40	40-50	female	Non-Hispanic Black	Never Married/Living with partner	2.69	1.3-3.5	above high school	600	high	never	heavy	38	115.8	410.4	6.34	1.6	no	no	no	no	161.5	96.6	37	≥30	109.2	0.0773871	7.26598	Q4	no
2011-2012	62812	2	102	14452.2	3613.05	50	50-60	male	Mexican American	Married/Living with partner	0.46	<1.3	below high school	5760	high	former	unknown	43	82.21	416.4	5.61	1.63	no	no	no	no	164.8	65.7	24.2	<25	90.6	0.0843541	4.33979	Q2	no
2011-2012	62816	2	101	39525.8	9881.44	23	20-30	male	Other	Never Married/Living with partner	1.38	1.3-3.5	above high school	400	low	now	heavy	44	74.26	309.3	5.69	1.91	no	no	no	no	173.7	68.1	22.6	<25	81	0.0768858	2.74893	Q1	no
2011-2012	62818	2	100	20336.8	5084.2	52	50-60	female	Non-Hispanic Black	Separated/Divorced/Widowed	1.34	1.3-3.5	above high school		unknown	never	mild	40	116.69	315.2	7.71	1.81	no	no	yes	no	150.6	84.7	37.3	≥30	102.2	0.0745989	7.32912	Q4	yes
2011-2012	62819	1	91	94497.8	23624.5	59	50-60	female	Non-Hispanic White	Married/Living with partner	2.17	1.3-3.5	above high school	2160	high	never	mild	44	51.27	190.3	6.8	1.6	no	no	no	no	164.1	57.2	21.2	<25	85.7	0.0873379	3.7855	Q2	no
2011-2012	62822	1	91	53213.5	13303.4	33	30-40	male	Non-Hispanic White	Married/Living with partner	1.38	1.3-3.5	above high school	1560	high	never	mild	49	81.33	345	4.45	1.37	no	no	no	no	180.8	81.9	25.1	25-30	91.8	0.0796393	3.50519	Q1	no
2011-2012	62824	2	101	78186	19546.5	40	40-50	female	Non-Hispanic Black	Married/Living with partner	4.03	≥3.5	above high school	12060	high	never	never	43	76.91	297.4	4.99	0.93	no	no	no	no	168.4	98.8	34.8	≥30	106	0.0766329	6.11158	Q3	no
2011-2012	62838	2	99	35835.6	8958.91	44	40-50	female	Non-Hispanic Black	Never Married/Living with partner	1.16	<1.3	high school graduate	840	high	now	heavy	41	66.3	249.8	5.33	1.84	no	no	yes	no	157.2	55	22.3	<25	80.2	0.080738	3.55169	Q2	no
2011-2012	62855	2	91	85662	21415.5	47	40-50	female	Non-Hispanic White	Separated/Divorced/Widowed	5	≥3.5	above high school	9360	high	never	former	38	75.14	368.8	3.62	1.24	no	no	yes	no	154.1	90.3	38	≥30	109.1	0.0777561	8.10208	Q4	no
2011-2012	62859	2	95	18893.9	4723.48	53	50-60	female	Non-Hispanic Black	Separated/Divorced/Widowed	1.41	1.3-3.5	high school graduate	120	low	former	mild	41	68.95	368.8	4.91	1.47	no	no	yes	no	171.1	102.1	34.9	≥30	120.1	0.0859741	7.93992	Q4	no
2011-2012	62864	1	94	53446.1	13361.5	57	50-60	female	Non-Hispanic White	Never Married/Living with partner	0.32	<1.3	above high school	1200	high	now	mild	41	141.44	398.5	6.21	1.24	no	no	no	no	153.7	70.7	29.9	25-30	103	0.0862421	7.11223	Q4	no
2011-2012	62871	2	92	8584.34	2146.09	48	40-50	male	Other	Married/Living with partner	4.59	≥3.5	above high school	240	low	former	mild	43	72.49	422.3	5.04	1.5	no	no	yes	no	178.5	78.5	24.6	<25	96.9	0.0857461	4.19804	Q2	no
2011-2012	62875	1	99	157457	39364.3	46	40-50	female	Non-Hispanic White	Separated/Divorced/Widowed	2.81	1.3-3.5	above high school	1200	high	now	heavy	43	66.3	273.6	6.08	1.19	no	no	no	no	161.8	90.9	34.7	≥30	107	0.0790694	6.88957	Q4	no
2011-2012	62881	1	93	56893.7	14223.4	57	50-60	female	Non-Hispanic White	Married/Living with partner	4.59	≥3.5	above high school	1680	high	former	unknown	43	78.68	303.3	5.09	1.94	no	no	yes	no	177.5	78.8	25	25-30	93.9	0.082434	3.9192	Q2	no
2011-2012	62898	2	97	39837.6	9959.4	24	20-30	female	Non-Hispanic Black	Married/Living with partner	2.38	1.3-3.5	high school graduate	1480	high	former	mild	44	70.72	303.3	4.34	1.4	no	no	no	no	168.3	86.5	30.5	≥30	97.7	0.077147	4.99411	Q3	no
2011-2012	62902	1	95	21276.3	5319.08	48	40-50	female	Non-Hispanic White	Married/Living with partner	1.08	<1.3	above high school		unknown	now	moderate	41	58.34	226	4.99	0.91	no	no	no	no	162.3	71.3	27.1	25-30	91.1	0.0792586	4.58119	Q2	no
2011-2012	62916	2	103	109684	27421	22	20-30	male	Mexican American	Never Married/Living with partner	0.79	<1.3	above high school	960	high	never	heavy	43	73.37	261.7	4.73	1.14	no	no	no	no	172.8	94.8	31.7	≥30	108	0.0820249	6.00601	Q3	no
2011-2012	62918	2	95	36373.7	9093.42	25	20-30	male	Non-Hispanic Black	Separated/Divorced/Widowed	1.08	<1.3	above high school	4800	high	now	heavy	44	115.8	279.6	2.87	1.73	no	no	no	no	190.2	86.9	24	<25	78	0.0679749	1.82743	Q1	no
2011-2012	62922	3	91	41549.4	10387.3	31	30-40	female	Non-Hispanic White	Never Married/Living with partner	2.57	1.3-3.5	above high school	2600	high	former	heavy	43	84.86	190.3	4.16	1.86	no	no	no	no	165.9	62.6	22.7	<25	75.5	0.073115	2.55527	Q1	no
2011-2012	62928	2	90	33609	8402.26	43	40-50	female	Non-Hispanic Black	Never Married/Living with partner	0.84	<1.3	high school graduate	6240	high	former	former	36	65.42	410.4	5.95	1.19	no	DM	no	no	161.8	87.8	33.5	≥30	119.4	0.0903272	8.92652	Q4	no
2011-2012	62930	1	102	88606.8	22151.7	23	20-30	male	Mexican American	Never Married/Living with partner	0.67	<1.3	above high school	480	low	never	heavy	44	65.42	309.3	5.46	1.5	no	no	no	no	175.9	96.4	31.2	≥30	101.9	0.0775244	4.96779	Q3	no
2011-2012	62935	2	103	30156.9	7539.22	51	50-60	male	Other	Married/Living with partner		unknown	above high school	300	low	former	mild	44	74.26	297.4	7.14	0.98	no	no	no	no	164.5	82.4	30.5	≥30	100.6	0.0803492	5.69191	Q3	yes
2011-2012	62936	1	95	73061.9	18265.5	35	30-40	female	Non-Hispanic White	Married/Living with partner	1.03	<1.3	high school graduate	1440	high	now	unknown	51	65.42	220.1	5.51	1.81	no	no	no	no	153.2	55.2	23.5	<25	82	0.0807494	4.04385	Q2	no
2011-2012	62939	1	102	89992.9	22498.2	38	30-40	male	Other	Never Married/Living with partner	1.41	1.3-3.5	high school graduate	22080	high	never	moderate	36	89.28	309.3	5.15	1.84	no	no	no	no	162.7	57.8	21.8	<25	84.8	0.0851918	3.76517	Q2	no
2011-2012	62941	2	90	24925.2	6231.3	55	50-60	female	Non-Hispanic Black	Separated/Divorced/Widowed	1.16	<1.3	above high school		unknown	now	heavy	43	66.3	327.1	5.48	3.08	no	no	yes	no	159.3	51.6	20.3	<25	76.1	0.0810238	2.95038	Q1	no
2011-2012	62945	1	96	12348.7	3087.18	48	40-50	female	Non-Hispanic Black	Married/Living with partner	4.9	≥3.5	above high school	1520	high	never	moderate	39	68.07	297.4	4.06	1.22	no	DM	no	no	163.4	74.9	28.1	25-30	88.3	0.0747361	4.14783	Q2	no
2011-2012	62952	3	90	5692.52	1423.13	20	20-30	male	Other	Separated/Divorced/Widowed	3.7	≥3.5	above high school	760	high	never	never	47	78.68	333.1	4.01	1.32	no	no	no	no	173.7	67.6	22.4	<25	85.6	0.0817351	3.22483	Q1	no
2011-2012	62967	1	100	54798.5	13699.6	36	30-40	male	Non-Hispanic Black	Never Married/Living with partner	5	≥3.5	high school graduate	2960	high	former	heavy	46	104.31	392.6	4.11	1.22	no	no	no	no	183.2	74.6	22.2	<25	82.8	0.077446	2.50218	Q1	no
2011-2012	62971	1	91	398773	99693.2	53	50-60	male	Non-Hispanic White	Married/Living with partner	5	≥3.5	above high school	2520	high	never	mild	45	79.56	345	4.24	0.98	no	DM	yes	no	170.6	110.4	37.9	≥30	127	0.0861763	9.10965	Q4	yes
2011-2012	62974	2	94	176844	44211.1	30	30-40	male	Non-Hispanic White	Never Married/Living with partner	5	≥3.5	above high school	10560	high	never	mild	51	78.68	362.8	4.81	1.58	no	no	no	no	181.1	76.3	23.3	<25	82.5	0.0751492	2.56305	Q1	no
2011-2012	62991	1	100	89471.8	22368	24	20-30	male	Non-Hispanic White	Married/Living with partner	2.97	1.3-3.5	above high school	1200	high	never	mild	45	96.36	285.5	4.06	0.88	no	no	no	no	186.3	84.3	24.3	<25	83.6	0.0730066	2.4478	Q1	no
2011-2012	63008	3	90	9304.66	2326.17	38	30-40	male	Non-Hispanic Black	Married/Living with partner	5	≥3.5	high school graduate		unknown	never	never	40	102.54	339	4.47	1.03	no	no	no	no	171.6	84.2	28.6	25-30	94	0.0767288	4.2991	Q2	no
2011-2012	63022	1	92	53363.5	13340.9	49	40-50	male	Non-Hispanic White	Married/Living with partner	3.16	1.3-3.5	below high school		unknown	former	former	51	93.7	327.1	5.61	1.34	no	no	no	no	170.9	84.3	28.9	25-30	101.4	0.0823635	5.27771	Q3	yes
2011-2012	63023	1	91	246176	61543.9	25	20-30	male	Non-Hispanic White	Married/Living with partner	0.92	<1.3	above high school	11700	high	former	heavy	49	65.42	309.3	2.95	1.22	no	no	no	no	177.4	70.6	22.4	<25	77.3	0.0730361	2.23275	Q1	no
2011-2012	63026	1	99	111818	27954.5	31	30-40	female	Non-Hispanic White	Married/Living with partner	5	≥3.5	above high school	360	low	never	moderate	49	58.34	237.9	5.09	1.47	no	no	no	no	165.6	58.1	21.2	<25	81.2	0.0823762	3.17939	Q1	no
2011-2012	63030	2	102	27139.8	6784.95	21	20-30	male	Mexican American	Married/Living with partner	0.45	<1.3	high school graduate		unknown	never	heavy	45	71.6	463.9	4.4	1.03	no	no	no	no	167.5	72.8	25.9	25-30	93.7	0.0827051	4.54106	Q2	no
2011-2012	63033	1	91	330880	82720	45	40-50	male	Non-Hispanic White	Married/Living with partner	5	≥3.5	above high school	3480	high	never	mild	43	91.94	440.2	5.82	0.91	no	no	yes	no	186.9	107.7	30.8	≥30	103.6	0.0771237	4.43428	Q2	no
2011-2012	63040	2	96	7893.75	1973.44	54	50-60	female	Other	Married/Living with partner		unknown	high school graduate	840	high	never	never	48	60.11	190.3	5.15	1.6	no	no	yes	no	154	45.2	19.1	<25	78.7	0.0887549	3.56819	Q2	no
2011-2012	63044	1	93	176940	44234.9	35	30-40	male	Non-Hispanic White	Never Married/Living with partner	5	≥3.5	above high school	2400	high	never	mild	48	87.52	374.7	6.05	0.93	no	no	no	no	170.5	108.4	37.3	≥30	117.4	0.0805378	7.58704	Q4	no
2011-2012	63045	2	103	7182.16	1795.54	53	50-60	female	Mexican American	Separated/Divorced/Widowed	1.29	<1.3	high school graduate		unknown	never	moderate	43	69.84	333.1	5.4	1.16	no	no	yes	no	156	85.2	35	≥30	104	0.0778202	7.02433	Q4	no
2011-2012	63050	1	96	6379.22	1594.81	24	20-30	male	Non-Hispanic Black	Never Married/Living with partner	1.8	1.3-3.5	above high school	2840	high	never	mild	46	83.98	339	3.96	0.98	no	no	no	no	174.7	83.4	27.3	25-30	88	0.0734335	3.42885	Q1	no
2011-2012	63051	2	96	30195.1	7548.77	30	30-40	male	Other	Married/Living with partner	5	≥3.5	above high school	480	low	never	heavy	47	93.7	339	3.72	1.03	no	no	no	no	167.9	70.3	24.9	<25	89.5	0.0810024	3.99984	Q2	no
2011-2012	63056	2	101	57411.2	14352.8	21	20-30	male	Other	Never Married/Living with partner	1.1	<1.3	above high school	200	low	never	never	47	73.37	237.9	3.96	1.45	no	no	no	no	172.9	56.5	18.9	<25	67.8	0.0726704	1.55844	Q1	no
2011-2012	63057	1	98	26270.7	6567.69	29	20-30	male	Non-Hispanic White	Never Married/Living with partner	2.6	1.3-3.5	above high school	8160	high	never	mild	41	84.86	356.9	2.9	1.11	no	no	no	no	190.5	75.4	20.8	<25	84.2	0.0806595	2.33544	Q1	no
2011-2012	63071	1	98	24064.9	6016.23	53	50-60	female	Non-Hispanic Black	Separated/Divorced/Widowed	1.72	1.3-3.5	above high school	600	high	never	moderate	41	79.56	291.5	4.68	1.37	no	no	yes	no	161.3	77.7	29.9	25-30	103.2	0.0843493	6.3599	Q4	no
2011-2012	63076	2	99	27389.8	6847.45	53	50-60	male	Non-Hispanic Black	Married/Living with partner	0.4	<1.3	high school graduate	7440	high	now	heavy	41	83.1	345	3.85	1.03	no	no	no	no	172.9	90.3	30.2	≥30	106.5	0.0835181	5.79418	Q3	no
2011-2012	63082	1	101	403156	100789	59	50-60	female	Non-Hispanic White	Married/Living with partner	0.82	<1.3	high school graduate	840	high	now	former	40	104.31	345	4.29	1.37	no	no	yes	yes	155.8	53.6	22.1	<25	83	0.084437	3.99341	Q2	no
2011-2012	63089	1	99	116309	29077.2	43	40-50	female	Non-Hispanic White	Married/Living with partner	4.47	≥3.5	above high school	300	low	never	heavy	41	57.46	220.1	3.54	0.98	no	no	yes	no	164.7	82.2	30.3	≥30	98.9	0.0792905	5.43884	Q3	no
2011-2012	63103	3	90	12136.4	3034.09	46	40-50	male	Other	Married/Living with partner	5	≥3.5	high school graduate	12000	high	former	former	42	89.28	440.2	4.55	0.96	no	no	no	no	171.2	89.4	30.5	≥30	105	0.0822061	5.73278	Q3	no
2011-2012	63109	1	101	64348.5	16087.1	41	40-50	female	Non-Hispanic White	Married/Living with partner	3.9	≥3.5	high school graduate	480	low	former	moderate	39	73.37	333.1	6.15	1.4	no	no	no	no	157.9	90.5	36.3	≥30	113.2	0.0821708	8.34393	Q4	no
2011-2012	63117	2	101	6816.29	1704.07	24	20-30	male	Other	Married/Living with partner	2.2	1.3-3.5	above high school		unknown	never	mild	46	69.84	475.8	4.73	1.06	no	no	no	no	166	72.3	26.2	25-30	91	0.0800669	4.30749	Q2	no
2011-2012	63119	2	99	178715	44678.6	37	30-40	male	Non-Hispanic White	Married/Living with partner	5	≥3.5	above high school	2640	high	now	mild	46	91.94	362.8	5.3	1.4	no	no	no	no	174.6	72.2	23.7	<25	88.6	0.0812667	3.49952	Q1	no
2011-2012	63126	1	90	184810	46202.5	44	40-50	male	Non-Hispanic White	Married/Living with partner	5	≥3.5	above high school	4800	high	never	mild	48	86.63	339	4.86	1.27	no	no	no	no	182.6	90.1	27	25-30	99.1	0.0814856	4.19516	Q2	no
2011-2012	63127	1	92	15891.5	3972.87	28	20-30	male	Other	Married/Living with partner	3.3	1.3-3.5	above high school	480	low	now	heavy	42	80.44	440.2	4.53	1.16	no	no	no	no	160.3	71.3	27.7	25-30	89.9	0.0775603	4.571	Q2	no
2011-2012	63133	2	94	19257.1	4814.28	24	20-30	male	Mexican American	Married/Living with partner	2.33	1.3-3.5	high school graduate	10960	high	never	heavy	46	83.98	345	4.58	1.06	no	no	no	no	176.4	92.6	29.8	25-30	98.4	0.0770788	4.50784	Q2	no
2011-2012	63137	2	94	18359.7	4589.92	49	40-50	male	Other	Married/Living with partner	5	≥3.5	above high school	720	high	never	never	48	91.05	309.3	5.51	1.16	no	DM	yes	yes	183.2	82.8	24.7	<25	101.5	0.0884176	4.42869	Q2	no
2011-2012	63142	2	93	12632.1	3158.02	54	50-60	male	Non-Hispanic Black	Married/Living with partner	3.93	≥3.5	above high school	8640	high	never	never	39	76.02	291.5	5.09	1.09	no	no	yes	yes	179.8	81	25.1	25-30	97.3	0.0846452	4.16339	Q2	no
2011-2012	63148	2	94	116143	29035.7	40	40-50	male	Mexican American	Married/Living with partner	1.38	1.3-3.5	high school graduate	13720	high	never	heavy	45	91.05	505.6	6.47	1.03	no	no	yes	no	175.8	113.2	36.6	≥30	122	0.0834699	7.72895	Q4	no
2011-2012	63149	1	95	63277.4	15819.3	43	40-50	female	Non-Hispanic White	Married/Living with partner	2.66	1.3-3.5	high school graduate	160	low	never	mild	36	67.18	220.1	4.89	1.29	no	no	yes	no	156.5	57.7	23.6	<25	81.8	0.0794733	3.79416	Q2	no
2011-2012	63151	3	90	29314.1	7328.53	44	40-50	male	Non-Hispanic Black	Married/Living with partner	2.42	1.3-3.5	high school graduate		unknown	now	moderate	43	90.17	458	5.9	1.09	no	no	no	no	180.4	111.9	34.4	≥30	110.9	0.0780622	5.76588	Q3	no
2011-2012	63154	3	92	156709	39177.2	36	30-40	male	Mexican American	Married/Living with partner	0.86	<1.3	below high school		unknown	never	heavy	42	68.07	356.9	4.71	0.93	no	no	no	no	163.5	74.2	27.8	25-30	97.5	0.0830901	5.34504	Q3	no
2011-2012	63159	2	102	16344.8	4086.21	48	40-50	male	Non-Hispanic White	Married/Living with partner	1.16	<1.3	above high school	4800	high	former	mild	40	77.79	672.1	4.5	0.96	no	no	yes	no	180.1	122.1	37.6	≥30	127.1	0.0843847	8.04129	Q4	no
2011-2012	63162	1	96	31487.4	7871.85	58	50-60	female	Non-Hispanic Black	Separated/Divorced/Widowed	4.48	≥3.5	above high school	900	high	never	never	45	70.72	487.7	4.5	1.16	no	no	yes	no	163.2	103.5	38.9	≥30	124.3	0.084751	9.60402	Q4	no
2011-2012	63167	3	90	5890.92	1472.73	37	30-40	male	Other	Married/Living with partner		unknown	above high school	1020	high	never	never	42	74.26	428.3	4.16	0.98	no	no	no	no	171.6	85.9	29.2	25-30	101.2	0.0814704	5.19773	Q3	no
2011-2012	63178	2	101	17762.9	4440.71	40	40-50	female	Non-Hispanic Black	Married/Living with partner	2.81	1.3-3.5	high school graduate	2760	high	now	moderate	41	77.79	243.9	5.07	1.81	no	no	yes	no	164.9	94.7	34.8	≥30	116.2	0.0848939	8.01316	Q4	no
2011-2012	63180	1	91	23896.7	5974.19	50	50-60	male	Other	Married/Living with partner	5	≥3.5	above high school	240	low	never	mild	43	90.17	345	5.9	1.06	no	no	no	no	161.1	68	26.2	25-30	92	0.0821686	4.78941	Q3	no
2011-2012	63183	1	96	43580.4	10895.1	44	40-50	female	Non-Hispanic Black	Never Married/Living with partner	1.12	<1.3	high school graduate		unknown	now	never	42	47.74	202.2	5.17	1.42	no	no	no	no	164.5	92.2	34.1	≥30	103.2	0.0765175	6.06175	Q3	no
2011-2012	63191	2	92	169757	42439.2	30	30-40	female	Non-Hispanic White	Married/Living with partner	3.67	≥3.5	above high school	3240	high	never	heavy	41	60.11	184.4	4.84	1.78	no	no	no	no	168.5	68.6	24.2	<25	81.4	0.0749516	3.04707	Q1	no
2011-2012	63194	3	90	29056.6	7264.14	56	50-60	female	Other	Married/Living with partner	0.92	<1.3	high school graduate	1260	high	never	unknown	41	51.27	345	4.58	1.6	no	no	no	no	159.1	63	24.9	<25	87.2	0.081074	4.30523	Q2	no
2011-2012	63206	1	99	25030.7	6257.66	38	30-40	male	Non-Hispanic Black	Married/Living with partner	1.06	<1.3	above high school		unknown	now	heavy	41	85.75	404.5	3.36	1.47	no	no	no	no	180.1	64.9	20	<25	76.4	0.0772651	2.04742	Q1	no
2011-2012	63208	1	97	52421.4	13105.3	30	30-40	male	Non-Hispanic White	Married/Living with partner	5	≥3.5	above high school	9000	high	never	mild	44	84.86	291.5	5.15	0.93	no	no	no	no	169.8	76	26.4	25-30	92.5	0.0800639	4.23691	Q2	no
2011-2012	63209	1	102	136338	34084.5	39	30-40	male	Non-Hispanic White	Married/Living with partner	2.42	1.3-3.5	high school graduate	2760	high	never	mild	48	106.96	452	6.18	1.24	no	no	yes	no	184.8	94.3	27.6	25-30	105.2	0.0847342	4.75055	Q2	no
2011-2012	63211	1	92	64922.2	16230.5	46	40-50	female	Non-Hispanic White	Married/Living with partner	3.16	1.3-3.5	high school graduate		unknown	now	moderate	44	49.5	196.3	4.84	1.37	no	DM	no	no	165.9	112.2	40.8	≥30	124	0.0812316	9.19515	Q4	no
2011-2012	63213	3	92	22335.1	5583.77	43	40-50	male	Other	Married/Living with partner	0.91	<1.3	above high school	3600	high	never	never	46	101.66	404.5	5.95	1.34	no	no	no	no	163.2	64.1	24.1	<25	86	0.0806852	3.87847	Q2	no
2011-2012	63216	1	90	22630.2	5657.56	54	50-60	male	Mexican American	Married/Living with partner		unknown	above high school	5560	high	never	unknown	43	43.32	255.8	6.03	1.22	no	no	no	no	173.5	77	25.6	25-30	94.8	0.0828575	4.27054	Q2	no
2011-2012	63218	2	94	99902.5	24975.6	35	30-40	male	Mexican American	Married/Living with partner	0.82	<1.3	below high school		unknown	now	unknown	44	68.07	380.7	6.59	1.32	no	no	yes	no	163.4	81	30.3	≥30	101.3	0.0815371	5.88726	Q3	no
2011-2012	63220	1	103	51569	12892.3	27	20-30	male	Non-Hispanic White	Never Married/Living with partner	0.81	<1.3	above high school	900	high	never	mild	47	83.1	350.9	3.28	1.11	no	no	no	no	187.7	92.8	26.3	25-30	98.6	0.0813781	3.84578	Q2	no
2011-2012	63222	2	99	24147.7	6036.93	51	50-60	female	Non-Hispanic Black	Married/Living with partner	5	≥3.5	above high school	2320	high	never	mild	41	73.37	333.1	4.37	1.19	no	no	no	no	161.1	84.3	32.5	≥30	98.3	0.0760472	5.66031	Q3	no
2011-2012	63223	1	95	100853	25213.3	59	50-60	male	Non-Hispanic White	Separated/Divorced/Widowed	3.21	1.3-3.5	above high school	9120	high	former	former	46	98.12	392.6	6.9	1.06	no	no	no	no	177.7	103.7	32.8	≥30	115.2	0.0843386	6.56659	Q4	no
2011-2012	63224	1	103	16375.3	4093.82	31	30-40	female	Mexican American	Married/Living with partner	0.51	<1.3	high school graduate	3840	high	never	mild	41	61.88	261.7	4.29	1.37	no	no	no	no	155.6	70.9	29.3	25-30	103	0.0868802	6.9057	Q4	no
2011-2012	63228	2	91	30978.8	7744.71	27	20-30	male	Other	Married/Living with partner	0.84	<1.3	high school graduate	2880	high	now	heavy	44	84.86	214.1	3.47	1.29	no	no	no	no	169.9	79.6	27.6	25-30	93	0.0781232	4.29076	Q2	no
2011-2012	63230	1	93	8373.55	2093.39	48	40-50	male	Other	Never Married/Living with partner	5	≥3.5	above high school	1680	high	now	mild	46	90.17	410.4	5.4	1.22	no	no	yes	no	168.2	79.7	28.2	25-30	96	0.0798961	4.78243	Q3	no
2011-2012	63233	1	97	70731.5	17682.9	32	30-40	male	Non-Hispanic Black	Married/Living with partner	1.04	<1.3	high school graduate	9240	high	now	heavy	48	105.2	374.7	4.4	1.63	no	no	no	no	189.3	89.5	25	25-30	85.7	0.0728527	2.51496	Q1	no
2011-2012	63242	3	91	19595.4	4898.84	59	50-60	male	Mexican American	Married/Living with partner	0.89	<1.3	below high school	4800	high	former	unknown	42	63.65	208.2	5.4	1.86	no	no	no	no	160.4	65.3	25.4	25-30	90.2	0.082423	4.60314	Q2	no
2011-2012	63260	2	91	21071.4	5267.84	42	40-50	female	Other	Separated/Divorced/Widowed		unknown	above high school	10020	high	now	heavy	47	54.81	214.1	6.1	2.33	no	no	yes	no	156.6	52.3	21.3	<25	78	0.0811171	3.32294	Q1	no
2011-2012	63261	1	102	12839.1	3209.78	41	40-50	female	Non-Hispanic Black	Married/Living with partner	5	≥3.5	above high school	720	high	never	former	40	74.26	232	6.05	1.68	no	DM	no	no	155.2	62.5	25.9	25-30	88	0.0806932	4.70234	Q2	no
2011-2012	63263	2	93	9604.75	2401.19	53	50-60	male	Other	Married/Living with partner	1.39	1.3-3.5	high school graduate	7200	high	never	never	41	106.96	434.2	6.39	1.03	no	no	yes	no	170.7	85	29.2	25-30	102.9	0.0830571	5.49165	Q3	no
2011-2012	63264	1	100	22885.1	5721.28	32	30-40	male	Other	Married/Living with partner	0.74	<1.3	below high school	3120	high	never	moderate	45	120.22	410.4	7.5	1.86	no	no	no	no	169.2	66.5	23.2	<25	81.2	0.0767415	2.98968	Q1	no
2011-2012	63265	1	97	14751	3687.75	28	20-30	female	Non-Hispanic Black	Married/Living with partner	0	<1.3	above high school	2100	high	never	never	45	47.74	279.6	4.11	1.42	no	no	no	no	159.7	59.6	23.4	<25	80.2	0.0775731	3.4	Q1	no
2011-2012	63272	1	98	52576.7	13144.2	20	20-30	female	Other	Never Married/Living with partner		unknown	above high school	7440	high	never	heavy	52	67.18	249.8	6.31	2.28	no	no	yes	no	169.7	64.1	22.3	<25	74.4	0.0720879	2.2766	Q1	no
2011-2012	63281	2	98	13941.8	3485.45	40	40-50	male	Mexican American	Married/Living with partner	1.21	<1.3	above high school	2680	high	now	heavy	48	66.3	374.7	6.23	1.09	no	no	yes	no	161.6	75.9	29.1	25-30	88.2	0.0733363	4.25811	Q2	no
2011-2012	63283	2	91	8507.33	2126.83	36	30-40	male	Other	Married/Living with partner	4.63	≥3.5	above high school	1440	high	never	former	45	68.95	327.1	6.78	1.24	no	no	no	no	161.6	78.8	30.2	≥30	91.7	0.0743836	4.71174	Q2	no
2011-2012	63296	1	92	34160.9	8540.23	55	50-60	female	Other	Married/Living with partner	4.44	≥3.5	above high school	1320	high	never	never	44	59.23	356.9	5.92	1.91	no	no	no	no	154.8	55.6	23.2	<25	78.8	0.0778602	3.53	Q1	no
2011-2012	63297	1	101	75331.9	18833	50	50-60	male	Non-Hispanic White	Married/Living with partner	5	≥3.5	above high school	7440	high	never	former	43	102.54	321.2	3.18	0.85	no	no	no	no	175.5	94.2	30.6	≥30	107.5	0.0829448	5.71468	Q3	no
2011-2012	63298	1	90	8925.7	2231.43	22	20-30	female	Other	Never Married/Living with partner	3.7	≥3.5	above high school	2000	high	never	mild	48	72.49	273.6	4.22	1.66	no	no	no	no	155.5	46.9	19.4	<25	65.8	0.0730847	2.03067	Q1	no
2011-2012	63305	2	94	11712.8	2928.21	37	30-40	male	Non-Hispanic White	Separated/Divorced/Widowed	1.18	<1.3	high school graduate		unknown	now	former	44	79.56	374.7	4.03	1.27	no	no	no	no	186.2	92.7	26.7	25-30	93	0.0762932	3.34874	Q1	no
2011-2012	63306	1	100	148090	37022.4	37	30-40	male	Other	Married/Living with partner	2.02	1.3-3.5	above high school	160	low	former	mild	44	87.52	416.4	7.55	1.22	no	no	no	no	175.6	95.2	30.9	≥30	103.5	0.0793181	5.19027	Q3	no
2011-2012	63308	1	102	13843.1	3460.78	28	20-30	male	Non-Hispanic Black	Never Married/Living with partner	0.73	<1.3	above high school	1680	high	never	mild	42	91.94	279.6	3.7	1.14	no	no	no	no	178	72.5	22.9	<25	81	0.0752867	2.55464	Q1	no
2011-2012	63310	2	101	42758.3	10689.6	53	50-60	female	Non-Hispanic Black	Never Married/Living with partner	0.74	<1.3	high school graduate	960	high	now	heavy	42	94.59	362.8	6.05	0.96	no	no	yes	yes	164.2	86.6	32.1	≥30	102	0.0788092	5.9164	Q3	no
2011-2012	63313	1	96	11484.1	2871.02	56	50-60	male	Non-Hispanic Black	Married/Living with partner	5	≥3.5	above high school	360	low	never	former	33	99.01	321.2	4.34	1.6	no	DM	yes	no	180.8	96.3	29.5	25-30	111.1	0.0865433	5.75998	Q3	no
2011-2012	63317	2	91	44783	11195.8	32	30-40	male	Other	Never Married/Living with partner	2.2	1.3-3.5	high school graduate	27840	high	former	mild	47	86.63	392.6	4.27	1.32	no	no	no	no	173.9	77.5	25.6	25-30	84.5	0.0737701	3.09838	Q1	no
2011-2012	63318	2	97	31375.6	7843.9	27	20-30	male	Non-Hispanic Black	Never Married/Living with partner	2.75	1.3-3.5	above high school	24240	high	never	never	39	73.37	392.6	3.54	0.83	no	no	yes	no	161.7	75.4	28.8	25-30	96.8	0.08102	5.39708	Q3	no
2011-2012	63320	3	91	43840.9	10960.2	27	20-30	female	Other	Married/Living with partner	2.72	1.3-3.5	above high school	1600	high	never	never	44	55.69	237.9	3.49	1.73	no	no	no	no	152.5	48.6	20.9	<25	74	0.0789768	3.08627	Q1	no
2011-2012	63323	3	91	29018.6	7254.65	48	40-50	female	Other	Married/Living with partner	5	≥3.5	above high school	160	low	never	mild	42	72.49	356.9	4.89	1.94	no	no	no	no	160.6	49.8	19.3	<25	70.7	0.0775369	2.30623	Q1	no
2011-2012	63326	2	99	18847.3	4711.82	51	50-60	female	Non-Hispanic Black	Married/Living with partner		unknown	high school graduate	120	low	never	never	38	74.26	368.8	5.72	0.83	no	no	yes	no	155	93.5	38.9	≥30	114.4	0.0800375	8.92979	Q4	no
2011-2012	63330	1	95	390596	97648.9	51	50-60	male	Non-Hispanic White	Married/Living with partner		unknown	above high school		unknown	now	unknown	43	78.68	368.8	4.22	1.71	no	no	no	yes	168.1	57	20.2	<25	76	0.0790306	2.50466	Q1	no
2011-2012	63331	2	95	140845	35211.3	31	30-40	female	Non-Hispanic White	Married/Living with partner	1.98	1.3-3.5	above high school	1260	high	now	moderate	39	61.88	303.3	4.19	0.54	no	DM	yes	no	178	160.8	50.8	≥30	145.3	0.0793987	11.2537	Q4	no
2011-2012	63339	3	91	15105.8	3776.45	41	40-50	female	Other	Married/Living with partner	4.03	≥3.5	above high school	240	low	never	mild	43	75.14	285.5	3.96	1.34	no	DM	no	no	149.9	55.3	24.6	<25	83.3	0.0804367	4.46344	Q2	no
2011-2012	63340	1	94	75918	18979.5	26	20-30	male	Non-Hispanic White	Married/Living with partner	0.74	<1.3	above high school	9600	high	now	former	47	69.84	321.2	5.15	1.01	no	no	yes	no	184.6	101.1	29.7	25-30	104.1	0.0798909	4.63659	Q2	no
2011-2012	63353	1	102	16491	4122.74	23	20-30	female	Non-Hispanic White	Married/Living with partner	0.21	<1.3	above high school	1920	high	never	moderate	43	54.81	321.2	5.02	1.14	no	no	no	no	169.5	90.4	31.5	≥30	106.4	0.0819376	6.0706	Q3	no
2011-2012	63357	2	97	18970.4	4742.6	31	30-40	female	Mexican American	Married/Living with partner	0.6	<1.3	high school graduate		unknown	never	former	43	43.32	345	5.46	1.34	no	no	no	no	157.8	97.6	39.2	≥30	114	0.0786431	8.49517	Q4	yes
2011-2012	63374	2	95	29087.8	7271.96	57	50-60	male	Non-Hispanic Black	Separated/Divorced/Widowed	1.34	1.3-3.5	below high school	640	high	now	mild	41	73.37	345	4.4	0.96	no	no	no	no	182.9	87.7	26.2	25-30	109	0.0913662	5.33658	Q3	no
2011-2012	63377	1	96	56096.3	14024.1	39	30-40	female	Non-Hispanic Black	Never Married/Living with partner	5	≥3.5	above high school	840	high	never	moderate	35	305.86	422.3	4.71	0.88	no	DM	yes	yes	171.7	110.6	37.5	≥30	118	0.080379	7.55264	Q4	no
2011-2012	63382	2	90	14796.7	3699.17	39	30-40	male	Mexican American	Married/Living with partner	0.96	<1.3	high school graduate	6720	high	never	unknown	45	49.5	374.7	5.59	0.78	no	no	no	no	168.9	95.8	33.6	≥30	104.5	0.0772222	5.85821	Q3	no
2011-2012	63383	2	97	9449.44	2362.36	51	50-60	male	Non-Hispanic Black	Married/Living with partner	1.7	1.3-3.5	high school graduate	2640	high	former	mild	46	78.68	398.5	5.22	1.06	no	no	no	no	175.2	102.9	33.5	≥30	109	0.0792434	5.93877	Q3	no
2011-2012	63387	2	101	43751.8	10937.9	20	20-30	male	Non-Hispanic Black	Never Married/Living with partner	0.23	<1.3	above high school	3560	high	never	mild	44	116.69	362.8	3.88	1.45	no	no	no	no	176.4	66.1	21.2	<25	74.1	0.0728358	1.9821	Q1	no
2011-2012	63388	1	96	37689.1	9422.27	44	40-50	female	Non-Hispanic Black	Married/Living with partner	0.65	<1.3	above high school		unknown	never	never	41	76.91	333.1	4.91	1.66	no	no	no	no	160.3	86.7	33.7	≥30	103.7	0.078504	6.53298	Q4	no
2011-2012	63392	2	101	133811	33452.9	22	20-30	female	Non-Hispanic White	Never Married/Living with partner	1.36	1.3-3.5	above high school	2880	high	never	heavy	44	74.26	374.7	4.71	1.11	no	no	no	no	159.6	108.3	42.5	≥30	120.2	0.078126	9.35809	Q4	no
2011-2012	63402	3	91	7952.96	1988.24	27	20-30	female	Other	Married/Living with partner	5	≥3.5	above high school	960	high	never	mild	41	56.58	410.4	6.39	0.98	no	DM	no	no	151.3	74.5	32.5	≥30	100	0.0798286	6.88026	Q4	no
2011-2012	63404	2	95	8816.62	2204.16	48	40-50	female	Non-Hispanic White	Married/Living with partner	0.46	<1.3	high school graduate	240	low	now	heavy	39	75.14	350.9	6.62	1.22	no	no	no	yes	164.9	77.2	28.4	25-30	97.6	0.0816508	5.24519	Q3	no
2011-2012	63410	2	100	10213.6	2553.39	22	20-30	male	Non-Hispanic Black	Never Married/Living with partner	0.27	<1.3	high school graduate	720	high	never	heavy	48	85.75	261.7	3.65	1.47	no	no	yes	no	171.6	70.4	23.9	<25	80.1	0.0736957	2.757	Q1	no
2011-2012	63412	3	90	13388	3347	40	40-50	female	Other	Married/Living with partner		unknown	high school graduate		unknown	never	mild	42	50.39	124.9	4.03	0.91	no	no	no	no	164.2	69.3	25.7	25-30	94.7	0.084861	4.9118	Q3	no
2011-2012	63414	1	101	262684	65671.1	27	20-30	female	Non-Hispanic White	Married/Living with partner	2.24	1.3-3.5	high school graduate	2400	high	now	heavy	49	69.84	339	4.97	2.09	no	no	no	no	169.4	76.4	26.6	25-30	100.4	0.0865677	5.26319	Q3	no
2011-2012	63445	2	97	27652.7	6913.16	21	20-30	female	Mexican American	Never Married/Living with partner	0.01	<1.3	above high school	2520	high	never	never	43	57.46	303.3	4.97	1.66	no	no	no	no	140	59.4	30.3	≥30	93.7	0.0814793	7.09063	Q4	yes
2011-2012	63449	2	102	65776.9	16444.2	38	30-40	male	Other	Married/Living with partner	1.12	<1.3	high school graduate		unknown	never	never	47	76.02	380.7	5.61	0.91	no	no	no	no	169.4	108.3	37.7	≥30	116.3	0.0794747	7.53427	Q4	no
2011-2012	63451	2	100	20625.9	5156.48	28	20-30	male	Non-Hispanic Black	Never Married/Living with partner		unknown	high school graduate		unknown	never	heavy	47	103.43	440.2	4.58	2.51	no	no	yes	no	169.6	81.6	28.4	25-30	88.2	0.0727573	3.74254	Q2	no
2011-2012	63455	1	98	20999	5249.74	30	30-40	male	Non-Hispanic Black	Married/Living with partner	1.52	1.3-3.5	high school graduate	2160	high	never	mild	44	78.68	285.5	4.53	1.16	no	no	yes	no	188	136.5	38.6	≥30	116.9	0.0746467	5.93083	Q3	no
2011-2012	63465	2	100	31789.3	7947.32	55	50-60	male	Non-Hispanic Black	Married/Living with partner	4.42	≥3.5	above high school	7200	high	former	former	41	88.4	374.7	4.99	1.37	no	no	no	no	168.9	104.4	36.6	≥30	118.4	0.0826449	7.91534	Q4	no
2011-2012	63472	1	91	269164	67291	24	20-30	female	Non-Hispanic White	Married/Living with partner	1.93	1.3-3.5	above high school	4160	high	former	moderate	42	65.42	232	3.62	1.34	no	no	no	no	176.8	77	24.6	<25	94.6	0.0841124	4.04023	Q2	no
2011-2012	63475	2	92	45848.7	11462.2	41	40-50	male	Non-Hispanic White	Never Married/Living with partner	2.75	1.3-3.5	above high school	4800	high	now	mild	47	76.02	410.4	5.79	1.47	no	no	yes	yes	185.1	87.1	25.4	25-30	95.7	0.0814053	3.68356	Q2	no
2011-2012	63485	1	96	12056.3	3014.06	42	40-50	male	Non-Hispanic Black	Never Married/Living with partner		unknown	high school graduate	3600	high	never	mild	45	73.37	416.4	4.19	1.27	no	no	yes	no	171.3	91.1	31	≥30	104	0.0805218	5.59005	Q3	no
2011-2012	63489	2	92	59205.8	14801.4	32	30-40	male	Non-Hispanic White	Married/Living with partner	4.89	≥3.5	above high school	1360	high	never	mild	44	77.79	422.3	4.37	0.96	no	no	no	no	189	135.1	37.8	≥30	125.2	0.080856	6.91774	Q4	no
2011-2012	63496	2	98	235152	58788.1	58	50-60	male	Non-Hispanic White	Separated/Divorced/Widowed	2.57	1.3-3.5	high school graduate	2160	high	never	former	47	92.82	404.5	4.76	1.06	no	DM	yes	no	189.5	93.5	26	25-30	99.9	0.0826885	3.88275	Q2	no
2011-2012	63499	2	102	106743	26685.8	33	30-40	female	Other	Married/Living with partner	1.09	<1.3	below high school	3360	high	never	moderate	38	42.43	166.5	4.63	0.59	no	no	no	no	151.7	99.5	43.2	≥30	115.5	0.076167	9.59614	Q4	no
2011-2012	63508	2	95	56917.8	14229.4	34	30-40	female	Non-Hispanic White	Separated/Divorced/Widowed	1.19	<1.3	above high school	2160	high	never	mild	47	64.53	243.9	4.78	1.27	no	no	yes	no	157.1	70.1	28.4	25-30	93.7	0.0803106	5.3474	Q3	no
2011-2012	63510	1	91	295988	73997	56	50-60	female	Non-Hispanic White	Married/Living with partner	5	≥3.5	above high school	1920	high	never	moderate	49	54.81	345	6.1	1.6	no	no	yes	no	163.6	57.8	21.6	<25	90.6	0.0913273	4.42349	Q2	no
2011-2012	63515	1	98	91947.6	22986.9	54	50-60	female	Non-Hispanic White	Married/Living with partner	5	≥3.5	above high school	480	low	never	moderate	43	59.23	184.4	6.41	1.6	no	no	no	no	164.7	73.5	27.1	25-30	95.2	0.08222	4.93975	Q3	no
2011-2012	63516	1	103	44335.4	11083.9	54	50-60	female	Other	Separated/Divorced/Widowed	0.79	<1.3	below high school	7440	high	never	former	46	61.88	350.9	4.55	0.96	no	no	yes	no	150.5	57.9	25.6	25-30	84	0.0788287	4.51449	Q2	no
2011-2012	63519	1	96	9347.8	2336.95	54	50-60	male	Non-Hispanic Black	Separated/Divorced/Widowed	2.78	1.3-3.5	above high school	2880	high	former	mild	45	91.05	339	2.69	1.09	no	no	yes	no	165.4	69.8	25.5	25-30	95.4	0.0856224	4.91284	Q3	no
2011-2012	63523	1	93	61236.5	15309.1	22	20-30	female	Other	Never Married/Living with partner	3.95	≥3.5	above high school	2400	high	never	moderate	44	65.42	309.3	6.88	1.78	no	no	no	no	155.1	50.4	21	<25	75.5	0.0796456	3.11427	Q1	no
2011-2012	63529	1	100	19719.4	4929.86	23	20-30	male	Non-Hispanic White	Never Married/Living with partner	1.06	<1.3	above high school	3420	high	former	heavy	49	80.44	237.9	3.49	1.29	no	DM	yes	no	186.4	66.4	19.1	<25	79.5	0.0814933	2.08388	Q1	no
2011-2012	63531	1	100	26056.9	6514.22	32	30-40	male	Mexican American	Married/Living with partner		unknown	below high school	960	high	former	former	42	73.37	517.5	4.11	1.09	no	no	no	no	156.8	68.9	28	25-30	94.1	0.0814976	5.43073	Q3	yes
2011-2012	63532	1	102	23818.5	5954.61	54	50-60	male	Non-Hispanic Black	Separated/Divorced/Widowed		unknown	high school graduate	240	low	now	former	41	74.26	232	3.18	0.96	no	DM	yes	no	178.6	108.2	33.9	≥30	117.7	0.0840819	6.83216	Q4	no
2011-2012	63540	2	94	51660.2	12915	57	50-60	female	Non-Hispanic White	Separated/Divorced/Widowed	1.24	<1.3	high school graduate	240	low	never	moderate	41	61	267.7	4.94	1.5	no	no	yes	no	160.4	92.7	36	≥30	107.5	0.0778523	7.11383	Q4	no
2011-2012	63550	1	103	12445.6	3111.39	51	50-60	female	Non-Hispanic Black	Never Married/Living with partner	0.53	<1.3	high school graduate	360	low	former	unknown	39	77.79	321.2	5.17	1.63	no	no	yes	no	165.9	102.7	37.3	≥30	113.7	0.0790736	7.50334	Q4	no
2011-2012	63551	2	103	53786	13446.5	54	50-60	female	Non-Hispanic White	Married/Living with partner	3.44	1.3-3.5	high school graduate	240	low	never	mild	39	70.72	345	3.72	1.32	no	no	no	no	164.9	77.8	28.6	25-30	94.3	0.0785219	4.80637	Q3	no
2011-2012	63559	1	97	18932.3	4733.08	41	40-50	male	Other	Married/Living with partner	4.77	≥3.5	above high school	480	low	never	former	46	100.78	315.2	4.71	0.85	no	no	no	no	182.8	83.1	24.9	<25	90.5	0.0784984	3.26693	Q1	no
2011-2012	63560	2	94	67212.6	16803.1	40	40-50	male	Non-Hispanic White	Married/Living with partner	1.17	<1.3	high school graduate	2400	high	never	heavy	46	107.85	523.4	4.4	0.98	no	no	no	no	178.2	98.9	31.1	≥30	107.2	0.0812021	5.46346	Q3	no
2011-2012	63562	1	98	26270.7	6567.69	22	20-30	male	Non-Hispanic White	Never Married/Living with partner	0	<1.3	high school graduate	960	high	now	mild	47	76.91	291.5	4.47	1.19	no	no	no	no	169.3	57.6	20.1	<25	74.2	0.0771397	2.27421	Q1	no
2011-2012	63571	1	99	12380.2	3095.05	36	30-40	male	Other	Married/Living with partner	3.99	≥3.5	high school graduate	1440	high	never	mild	46	90.17	261.7	4.22	1.53	no	no	no	no	165.9	70	25.4	25-30	85	0.076373	3.5935	Q2	no
2011-2012	63572	2	92	37682.6	9420.65	28	20-30	female	Non-Hispanic White	Never Married/Living with partner	3.67	≥3.5	above high school	10440	high	never	mild	40	61	267.7	4.94	1.32	no	no	no	no	150.6	76.7	33.8	≥30	95.8	0.074675	6.27112	Q3	yes
2011-2012	63573	1	96	35790	8947.5	20	20-30	female	Non-Hispanic Black	Never Married/Living with partner	2.31	1.3-3.5	above high school	10920	high	never	never	42	73.37	214.1	3.47	1.5	no	no	no	no	170.2	57.8	20	<25	71.5	0.0743829	1.9825	Q1	no
2011-2012	63576	1	90	30579.7	7644.93	46	40-50	male	Other	Married/Living with partner	5	≥3.5	above high school	160	low	now	heavy	43	86.63	309.3	6	0.88	no	no	yes	no	172.3	82.3	27.7	25-30	99	0.0823833	4.86504	Q3	no
2011-2012	63578	2	99	46422.4	11605.6	41	40-50	female	Non-Hispanic Black	Never Married/Living with partner	1.11	<1.3	high school graduate	960	high	now	moderate	36	647.97	297.4	3.7	1.53	no	no	yes	no	166.5	113	40.8	≥30	124.1	0.0811505	9.1356	Q4	no
2011-2012	63587	1	92	41869.4	10467.3	36	30-40	male	Non-Hispanic White	Married/Living with partner	1.45	1.3-3.5	high school graduate	160	low	never	moderate	41	79.56	392.6	4.65	0.96	no	no	no	no	176	100.3	32.4	≥30	111.5	0.0826968	6.20872	Q3	no
2011-2012	63602	2	93	10326	2581.51	34	30-40	male	Non-Hispanic Black	Married/Living with partner	1.05	<1.3	high school graduate	5760	high	never	moderate	45	80.44	273.6	6.57	1.55	no	no	yes	no	169.7	58.9	20.5	<25	73.8	0.0756333	2.21886	Q1	no
2011-2012	63615	1	93	61236.5	15309.1	26	20-30	female	Non-Hispanic White	Never Married/Living with partner	5	≥3.5	above high school	10080	high	never	moderate	41	61	279.6	3.93	1.78	no	no	no	no	160.6	60.8	23.6	<25	78	0.0748078	3.09414	Q1	no
2011-2012	63617	2	92	55772.7	13943.2	29	20-30	male	Non-Hispanic White	Married/Living with partner	4.59	≥3.5	above high school	1280	high	former	heavy	45	92.82	291.5	3.93	0.85	no	no	no	no	189.4	83.3	23.2	<25	87.1	0.0778042	2.63713	Q1	no
2011-2012	63625	3	92	32377.2	8094.3	23	20-30	female	Mexican American	Married/Living with partner	0.4	<1.3	above high school		unknown	never	former	43	49.5	232	4.11	1.6	no	no	no	no	153.3	52.9	22.5	<25	82.1	0.0831988	4.04995	Q2	no
2011-2012	63626	1	102	141349	35337.2	39	30-40	female	Non-Hispanic White	Married/Living with partner	1.6	1.3-3.5	above high school	7520	high	never	heavy	44	65.42	196.3	4.68	1.66	no	no	no	no	164.9	60.7	22.3	<25	81.7	0.0803049	3.2739	Q1	no
2011-2012	63629	3	91	15317.2	3829.3	36	30-40	female	Other	Married/Living with partner	2.16	1.3-3.5	above high school	600	high	never	mild	43	58.34	279.6	4.76	1.81	no	no	no	no	166.9	56.1	20.1	<25	76.8	0.0804147	2.64199	Q1	no
2011-2012	63633	2	99	8384.15	2096.04	48	40-50	male	Non-Hispanic Black	Married/Living with partner	4.9	≥3.5	above high school	2880	high	never	mild	41	107.85	285.5	2.84	0.96	no	DM	yes	no	184.8	104.6	30.6	≥30	110.2	0.0828609	5.34481	Q3	no
2011-2012	63639	1	99	9550.47	2387.62	55	50-60	male	Non-Hispanic Black	Married/Living with partner	1.99	1.3-3.5	above high school		unknown	now	mild	41	97.24	523.4	7.53	0.91	no	no	yes	no	172.2	90.6	30.6	≥30	106.8	0.0831905	5.89331	Q3	no
2011-2012	63642	1	93	35926.1	8981.53	25	20-30	male	Non-Hispanic Black	Married/Living with partner	0.32	<1.3	high school graduate	3360	high	former	mild	48	89.28	392.6	6.39	1.29	no	no	no	no	167.9	81.5	28.9	25-30	96.6	0.0791626	4.88157	Q3	no
2011-2012	63652	1	96	29385.5	7346.38	28	20-30	male	Non-Hispanic Black	Never Married/Living with partner		unknown	high school graduate		unknown	never	moderate	47	92.82	345	5.48	1.94	no	no	no	no	161.5	47.7	18.3	<25	65.3	0.0739934	1.73983	Q1	no
2011-2012	63657	1	97	12140.6	3035.14	30	30-40	male	Other	Married/Living with partner	4.5	≥3.5	above high school	920	high	never	mild	45	75.14	327.1	5.02	0.98	no	no	no	no	176.7	88.3	28.3	25-30	103.5	0.0838425	5.10899	Q3	no
2011-2012	63663	1	102	63092.9	15773.2	42	40-50	female	Mexican American	Separated/Divorced/Widowed	0.67	<1.3	below high school		unknown	never	unknown	43	40.66	184.4	5.64	1.86	no	no	no	no	149.5	64.3	28.8	25-30	88.1	0.0766879	5.18782	Q3	no
2011-2012	63664	2	91	12616.3	3154.09	58	50-60	male	Other	Separated/Divorced/Widowed	5	≥3.5	above high school	1440	high	never	mild	44	69.84	291.5	6.98	1.5	no	DM	yes	no	175.9	84.5	27.3	25-30	98	0.0814988	4.4934	Q2	no
2011-2012	63665	2	93	21917.1	5479.26	56	50-60	male	Other	Never Married/Living with partner	2.91	1.3-3.5	high school graduate	120	low	never	mild	46	84.86	422.3	6.83	1.32	no	DM	no	no	167.2	82.7	29.6	25-30	102.4	0.08276	5.71247	Q3	yes
2011-2012	63673	1	101	73171	18292.7	43	40-50	male	Non-Hispanic White	Married/Living with partner	0.97	<1.3	high school graduate	4320	high	now	heavy	42	71.6	345	5.09	1.78	no	no	yes	no	186.3	113.5	32.7	≥30	112.6	0.080674	5.52785	Q3	no
2011-2012	63678	2	90	144740	36185	22	20-30	female	Other	Never Married/Living with partner	0.22	<1.3	high school graduate	1260	high	never	never	46	45.97	261.7	6	1.42	no	no	no	no	163.1	80.7	30.3	≥30	95.5	0.0769393	5.1044	Q3	no
2011-2012	63680	2	94	76166.5	19041.6	54	50-60	male	Mexican American	Married/Living with partner	1.04	<1.3	below high school	9600	high	former	former	46	79.56	499.6	7.29	1.24	no	no	no	no	165.8	76.5	27.8	25-30	97.1	0.0821732	5.10693	Q3	no
2011-2012	63683	1	94	48359.9	12090	53	50-60	male	Non-Hispanic White	Married/Living with partner	0.39	<1.3	above high school		unknown	now	mild	49	84.86	243.9	6.18	0.83	no	DM	yes	yes	183.8	101.4	30	≥30	108	0.0825094	5.15005	Q3	no
2011-2012	63684	2	93	27214.1	6803.53	54	50-60	female	Non-Hispanic Black	Separated/Divorced/Widowed	2.78	1.3-3.5	above high school	3840	high	never	former	40	68.95	315.2	5.79	1.5	no	no	no	no	166.9	80.2	28.8	25-30	99.8	0.0822194	5.38181	Q3	no
2011-2012	63690	1	93	17722.8	4430.71	29	20-30	male	Other	Married/Living with partner	5	≥3.5	above high school	4000	high	never	never	45	77.79	190.3	6.44	1.32	no	no	no	no	178.7	70.9	22.2	<25	82.9	0.0785098	2.70686	Q1	no
2011-2012	63691	1	94	26470	6617.49	21	20-30	male	Mexican American	Married/Living with partner	0.57	<1.3	high school graduate	240	low	now	moderate	53	77.79	368.8	4.81	1.76	no	no	no	no	168.8	90.1	31.6	≥30	107.8	0.0830121	6.33147	Q3	no
2011-2012	63699	1	99	18681.5	4670.38	47	40-50	female	Non-Hispanic Black	Never Married/Living with partner	1.46	1.3-3.5	above high school	1800	high	never	mild	44	65.42	214.1	5.74	1.53	no	no	no	no	164.8	67.7	24.9	<25	82.5	0.0753661	3.37019	Q1	no
2011-2012	63700	1	96	11880.3	2970.07	40	40-50	male	Non-Hispanic Black	Separated/Divorced/Widowed	2.19	1.3-3.5	high school graduate	6600	high	never	moderate	42	106.96	315.2	4.71	1.11	no	DM	yes	no	180	103.5	31.9	≥30	109	0.0807724	5.5542	Q3	no
2011-2012	63701	1	90	283153	70788.3	55	50-60	male	Non-Hispanic White	Married/Living with partner	5	≥3.5	above high school	1560	high	never	mild	46	106.08	416.4	5.38	0.88	no	no	yes	no	170.3	74.6	25.7	25-30	89.4	0.0786638	3.83887	Q2	no
2011-2012	63713	2	92	84498.7	21124.7	52	50-60	male	Non-Hispanic White	Married/Living with partner	5	≥3.5	above high school	1800	high	never	mild	46	55.69	327.1	6.67	0.91	no	no	no	no	177.6	83.1	26.3	25-30	100.5	0.0852722	4.6782	Q2	no
2011-2012	63717	1	92	52117.9	13029.5	50	50-60	female	Non-Hispanic White	Separated/Divorced/Widowed	0.03	<1.3	above high school	9720	high	former	moderate	37	58.34	273.6	4.29	1.66	no	no	yes	no	158.7	64.6	25.6	25-30	96.2	0.0879144	5.56837	Q3	no
2011-2012	63718	2	91	18318.1	4579.52	50	50-60	female	Other	Separated/Divorced/Widowed	0.86	<1.3	high school graduate		unknown	former	heavy	43	65.42	285.5	6.15	1.01	no	no	no	no	153.9	64.5	27.2	25-30	79.1	0.0704982	3.62458	Q2	no
2011-2012	63719	1	94	20409.6	5102.39	21	20-30	male	Non-Hispanic White	Never Married/Living with partner	0.74	<1.3	high school graduate	1800	high	now	mild	50	59.23	297.4	4.09	1.29	no	no	no	no	173.9	58.4	19.3	<25	72.9	0.0768315	1.96859	Q1	no
2011-2012	63724	3	92	30626.4	7656.59	33	30-40	male	Mexican American	Married/Living with partner	0.52	<1.3	high school graduate	800	high	now	unknown	47	82.21	392.6	5.09	1.11	no	no	no	no	171.5	82	27.9	25-30	100	0.0830103	5.05066	Q3	no
2011-2012	63729	1	97	296266	74066.6	50	50-60	male	Non-Hispanic White	Married/Living with partner	3.89	≥3.5	above high school	480	low	now	heavy	42	75.14	446.1	6.18	1.22	no	no	no	no	167.8	86	30.5	≥30	108.1	0.0854863	6.4672	Q4	yes
2011-2012	63733	2	93	19034.5	4758.63	58	50-60	female	Other	Separated/Divorced/Widowed	2.6	1.3-3.5	above high school	1760	high	former	heavy	40	61.88	261.7	5.82	0.88	no	DM	yes	no	154.6	81.3	34	≥30	107.9	0.0826858	7.8336	Q4	yes
2011-2012	63736	2	101	19557	4889.25	36	30-40	male	Non-Hispanic Black	Married/Living with partner	1.54	1.3-3.5	high school graduate	7020	high	now	heavy	43	102.54	374.7	5.61	1.01	no	no	yes	no	175.8	113.3	36.7	≥30	116.1	0.0792888	6.86702	Q4	no
2011-2012	63750	1	98	40773.5	10193.4	20	20-30	female	Non-Hispanic Black	Never Married/Living with partner	0.27	<1.3	above high school	720	high	never	moderate	39	56.58	202.2	4.16	2.12	no	no	no	no	156.4	68.6	28	25-30	85.2	0.0738838	4.23688	Q2	no
2011-2012	63753	1	100	20144.6	5036.14	33	30-40	male	Mexican American	Married/Living with partner	0.68	<1.3	high school graduate	21600	high	never	mild	44	74.26	398.5	6.13	1.09	no	no	no	no	165.4	71	26	25-30	90	0.0797369	4.22416	Q2	no
2011-2012	63754	2	98	59386.8	14846.7	46	40-50	female	Non-Hispanic White	Married/Living with partner	5	≥3.5	above high school		unknown	never	heavy	39	61.88	220.1	4.5	1.6	no	no	no	no	167	74.5	26.7	25-30	96	0.0831583	4.87091	Q3	no
2011-2012	63761	2	103	75744.5	18936.1	21	20-30	female	Other	Married/Living with partner	2.64	1.3-3.5	high school graduate	5880	high	never	heavy	43	53.92	255.8	4.73	1.24	no	no	no	no	168.8	62.6	22	<25	82.7	0.081072	3.17187	Q1	no
2011-2012	63762	1	92	21791.2	5447.79	23	20-30	male	Non-Hispanic White	Married/Living with partner	1.15	<1.3	above high school	4800	high	never	mild	40	58.34	208.2	3.8	1.71	no	DM	no	no	180.4	92.2	28.3	25-30	97.2	0.0779274	4.1156	Q2	no
2011-2012	63766	1	99	68095.5	17023.9	54	50-60	female	Non-Hispanic White	Married/Living with partner	5	≥3.5	above high school		unknown	former	mild	42	94.59	208.2	5.87	1.73	no	no	no	no	170.8	79.8	27.4	25-30	94.1	0.0792219	4.36421	Q2	no
2011-2012	63769	1	93	14857.5	3714.37	44	40-50	male	Other	Married/Living with partner	2.96	1.3-3.5	high school graduate	9600	high	now	moderate	43	68.07	356.9	5.35	1.27	no	no	yes	no	163.7	81.7	30.5	≥30	97.1	0.0777431	5.27388	Q3	no
2011-2012	63771	1	101	71490.8	17872.7	43	40-50	male	Non-Hispanic White	Married/Living with partner	2.71	1.3-3.5	above high school	3840	high	never	former	42	98.12	422.3	4.73	1.11	no	no	yes	no	172.7	119.1	39.9	≥30	122.7	0.0799619	8.16945	Q4	no
2011-2012	63777	1	95	12667.2	3166.81	41	40-50	female	Non-Hispanic White	Never Married/Living with partner		unknown	high school graduate	300	low	never	never	41	45.08	226	5.59	1.14	no	no	no	no	159.1	84.9	33.5	≥30	98.7	0.0752984	5.89695	Q3	no
2011-2012	63787	1	95	57102.6	14275.7	30	30-40	male	Non-Hispanic White	Married/Living with partner	0.81	<1.3	high school graduate	15600	high	never	mild	48	75.14	291.5	4.37	1.16	no	no	no	no	178.9	63.9	20	<25	80.7	0.081887	2.48739	Q1	no
2011-2012	63793	1	99	85237.9	21309.5	27	20-30	female	Non-Hispanic White	Separated/Divorced/Widowed	1.02	<1.3	above high school	2520	high	former	unknown	47	63.65	273.6	4.76	1.32	no	no	no	no	149.7	57.9	25.8	25-30	89	0.0833104	5.30443	Q3	yes
2011-2012	63796	3	91	37433.1	9358.27	36	30-40	female	Other	Married/Living with partner	5	≥3.5	above high school	80	low	now	mild	44	67.18	232	6.54	1.22	no	no	no	no	155.4	51.7	21.4	<25	78.5	0.0816962	3.45587	Q1	no
2011-2012	63802	1	99	10148.2	2537.04	48	40-50	female	Non-Hispanic Black	Separated/Divorced/Widowed	3.4	1.3-3.5	above high school	240	low	never	never	39	60.11	285.5	4.99	1.34	no	no	no	no	176.7	109	34.9	≥30	117	0.0824171	6.91035	Q4	no
2011-2012	63803	2	102	90406.9	22601.7	36	30-40	female	Mexican American	Married/Living with partner	1.79	1.3-3.5	high school graduate		unknown	never	moderate	42	61	232	4.91	1.27	no	no	no	no	155.4	56.8	23.5	<25	85.7	0.0837935	4.37548	Q2	no
2011-2012	63805	1	94	18686.1	4671.53	53	50-60	female	Non-Hispanic White	Married/Living with partner	1.65	1.3-3.5	above high school	200	low	former	moderate	43	83.98	404.5	4.89	0.96	no	no	yes	yes	161.8	107.8	41.2	≥30	125	0.0823802	9.92382	Q4	no
2011-2012	63817	1	96	22031.3	5507.83	47	40-50	female	Non-Hispanic Black	Separated/Divorced/Widowed	5	≥3.5	above high school	2880	high	never	mild	41	62.76	261.7	3.88	2.04	no	no	no	no	159.1	57.3	22.6	<25	73	0.0724017	2.6192	Q1	no
2011-2012	63818	1	95	50920.7	12730.2	40	40-50	female	Non-Hispanic White	Separated/Divorced/Widowed	0.12	<1.3	above high school		unknown	never	unknown	39	56.58	339	5.69	1.47	no	no	no	no	167.8	97.9	34.8	≥30	114.6	0.0829983	7.44113	Q4	no
2011-2012	63820	2	100	8751.85	2187.96	58	50-60	female	Non-Hispanic Black	Separated/Divorced/Widowed	1.08	<1.3	above high school	4800	high	now	mild	42	57.46	297.4	7.81	1.58	no	no	no	no	163.2	72	27	25-30	96.8	0.0841924	5.27341	Q3	no
2011-2012	63825	3	91	54613.5	13653.4	31	30-40	male	Other	Never Married/Living with partner	5	≥3.5	above high school	1920	high	former	heavy	46	88.4	327.1	3.98	1.03	no	no	no	no	185	83.4	24.4	<25	90.4	0.0790053	3.14838	Q1	no
2011-2012	63827	2	98	50471.8	12618	52	50-60	female	Non-Hispanic White	Married/Living with partner	1.19	<1.3	high school graduate	3900	high	never	mild	44	69.84	392.6	3.75	1.29	no	DM	yes	no	148.6	88	39.9	≥30	118.4	0.0831816	10.6504	Q4	yes
2011-2012	63831	1	102	50557.4	12639.4	23	20-30	female	Non-Hispanic Black	Married/Living with partner		unknown	high school graduate	180	low	now	mild	45	60.11	345	5.22	1.03	no	no	no	no	160.4	78.2	30.4	≥30	100.4	0.0813859	6.02811	Q3	no
2011-2012	63832	3	91	254247	63561.7	46	40-50	male	Non-Hispanic White	Married/Living with partner	1.95	1.3-3.5	above high school	2640	high	former	mild	46	81.33	303.3	6.59	1.09	no	no	no	no	180.5	112.2	34.4	≥30	114.9	0.0808554	6.28178	Q3	no
2011-2012	63834	2	93	24887.1	6221.76	52	50-60	female	Non-Hispanic Black	Married/Living with partner	2.78	1.3-3.5	high school graduate	1920	high	never	heavy	40	86.63	345	5.38	1.4	no	DM	yes	no	159.5	127.4	50.1	≥30	132	0.0769075	11.6099	Q4	no
2011-2012	63841	2	102	114523	28630.8	27	20-30	male	Mexican American	Married/Living with partner	4.76	≥3.5	above high school	24120	high	former	heavy	44	77.79	309.3	4.78	1.14	no	no	no	no	176.6	103.2	33.1	≥30	109.8	0.0801472	5.92932	Q3	no
2011-2012	63847	3	91	103865	25966.3	58	50-60	male	Non-Hispanic White	Never Married/Living with partner	2.24	1.3-3.5	high school graduate	1280	high	never	mild	46	77.79	279.6	5.72	1.78	no	no	no	no	159.7	71.6	28.1	25-30	103	0.0881821	6.48525	Q4	no
2011-2012	63848	3	90	8468.27	2117.07	31	30-40	male	Non-Hispanic Black	Never Married/Living with partner	4.89	≥3.5	above high school	7680	high	never	mild	44	108.73	297.4	5.2	1.27	no	no	yes	no	180.3	90.9	28	25-30	92.6	0.0747896	3.61722	Q2	no
2011-2012	63849	1	103	33029.3	8257.33	34	30-40	male	Non-Hispanic White	Married/Living with partner	2.96	1.3-3.5	above high school	3740	high	never	heavy	42	91.05	398.5	3.62	0.8	no	no	no	no	176.1	93.2	30.1	≥30	96.3	0.0749956	4.27981	Q2	no
2011-2012	63850	1	102	258500	64625.1	49	40-50	female	Non-Hispanic White	Separated/Divorced/Widowed	4.76	≥3.5	above high school		unknown	never	mild	40	58.34	237.9	5.04	1.5	no	no	no	no	164.8	78.6	28.9	25-30	95.7	0.0791592	4.99833	Q3	no
2011-2012	63852	1	100	66586.7	16646.7	50	50-60	male	Non-Hispanic White	Married/Living with partner	5	≥3.5	above high school	240	low	former	mild	42	83.98	356.9	4.34	1.68	no	no	no	no	173.8	96.7	32	≥30	121.2	0.0912104	7.81832	Q4	yes
2011-2012	63856	1	98	33539.5	8384.88	20	20-30	female	Non-Hispanic Black	Never Married/Living with partner	0.13	<1.3	above high school	5040	high	never	mild	43	61.88	202.2	6.15	1.73	no	no	no	no	171.5	55.1	18.7	<25	68.5	0.0742445	1.66603	Q1	no
2011-2012	63860	3	90	71374.3	17843.6	50	50-60	female	Other	Married/Living with partner	3.14	1.3-3.5	high school graduate	2760	high	never	mild	42	60.11	309.3	6	1.58	no	no	no	no	156.8	67	27.3	25-30	90.3	0.0795377	4.8935	Q3	no
2011-2012	63871	2	100	10463.6	2615.91	45	40-50	female	Non-Hispanic Black	Married/Living with partner	2.37	1.3-3.5	above high school		unknown	never	former	41	58.34	243.9	4.81	1.47	no	no	no	no	164.7	91.2	33.6	≥30	115.5	0.0864322	7.9225	Q4	no
2011-2012	63877	2	101	35631.9	8907.97	20	20-30	female	Non-Hispanic Black	Never Married/Living with partner	0.32	<1.3	above high school	2520	high	never	heavy	46	58.34	226	4.55	1.86	no	no	no	no	157.5	44	17.7	<25	64.7	0.075907	1.83815	Q1	no
2011-2012	63881	1	93	23517.6	5879.39	25	20-30	female	Non-Hispanic White	Never Married/Living with partner	2.75	1.3-3.5	above high school	8160	high	never	mild	47	51.27	232	6.05	1.86	no	no	no	no	159.9	54.3	21.2	<25	71.7	0.0740237	2.44221	Q1	no
2011-2012	63882	3	91	8102.5	2025.62	43	40-50	male	Other	Married/Living with partner	5	≥3.5	above high school	160	low	never	mild	42	66.3	362.8	7.03	1.32	no	no	yes	no	172.6	68.7	23.1	<25	86.6	0.0812686	3.39146	Q1	no
2011-2012	63891	1	96	21495.8	5373.95	55	50-60	female	Non-Hispanic Black	Never Married/Living with partner	4.13	≥3.5	above high school	24480	high	former	former	38	61	202.2	5.15	1.97	no	no	no	no	161.3	67.8	26.1	25-30	95.5	0.0854593	5.24944	Q3	no
2011-2012	63898	2	98	19712.8	4928.2	51	50-60	female	Mexican American	Married/Living with partner	0.63	<1.3	high school graduate	3360	high	never	never	38	68.95	243.9	4.97	1.22	no	no	yes	no	154	90.2	38	≥30	116.5	0.083057	9.45487	Q4	yes
2011-2012	63912	2	100	11408.9	2852.22	28	20-30	male	Other	Never Married/Living with partner	1.88	1.3-3.5	above high school	1440	high	never	mild	50	101.66	297.4	5.28	1.11	no	no	no	no	178.5	78.2	24.5	<25	83	0.0736458	2.72565	Q1	no
2011-2012	63915	2	95	8351.06	2087.77	40	40-50	female	Non-Hispanic White	Married/Living with partner	1.13	<1.3	above high school	1800	high	now	moderate	39	61	350.9	4.11	0.91	no	DM	no	no	169.5	105.3	36.7	≥30	133.5	0.0928508	10.3727	Q4	no
2011-2012	63916	1	94	9778.97	2444.74	34	30-40	male	Non-Hispanic White	Married/Living with partner	0.59	<1.3	high school graduate	960	high	former	never	40	57.46	339	5.12	0.88	no	no	no	no	183.9	130	38.4	≥30	129.5	0.0838993	8.00025	Q4	no
2011-2012	63918	1	95	65230.5	16307.6	49	40-50	male	Non-Hispanic White	Married/Living with partner		unknown	above high school	1560	high	former	former	43	135.25	565.1	5.2	1.19	no	no	no	no	178	93.3	29.4	25-30	101.7	0.0800226	4.79531	Q3	no
2011-2012	63924	2	96	36374.4	9093.6	29	20-30	female	Non-Hispanic Black	Separated/Divorced/Widowed	0.57	<1.3	high school graduate	720	high	now	heavy	38	83.1	285.5	4.63	0.83	no	no	no	no	164.6	113.4	41.9	≥30	130	0.0839948	10.4386	Q4	no
2011-2012	63926	2	96	17620.5	4405.13	34	30-40	male	Non-Hispanic Black	Married/Living with partner	0.67	<1.3	above high school	420	low	now	heavy	49	114.92	404.5	5.56	1.01	no	no	yes	no	181.4	96.3	29.3	25-30	102.1	0.0797619	4.61374	Q2	no
2011-2012	63927	2	96	16589.8	4147.45	37	30-40	male	Mexican American	Married/Living with partner	0.46	<1.3	below high school	5160	high	never	heavy	52	66.3	291.5	4.68	1.63	no	no	no	no	179.8	87.3	27	25-30	101.9	0.0844378	4.69658	Q2	no
2011-2012	63943	1	91	62434.4	15608.6	29	20-30	female	Non-Hispanic White	Married/Living with partner	3.21	1.3-3.5	above high school	240	low	never	mild	40	73.37	202.2	3.36	1.34	no	no	no	no	166.9	81.8	29.4	25-30	97.4	0.0791467	5.06149	Q3	no
2011-2012	63944	1	95	77439.8	19359.9	20	20-30	male	Non-Hispanic White	Never Married/Living with partner		unknown	high school graduate		unknown	former	heavy	47	62.76	517.5	5.69	0.83	no	no	no	no	168.2	122.4	43.3	≥30	127	0.0794143	9.41335	Q4	yes
2011-2012	63945	2	92	40770.6	10192.6	29	20-30	female	Non-Hispanic White	Never Married/Living with partner	5	≥3.5	above high school	2040	high	never	heavy	43	50.39	321.2	3.93	1.19	no	no	no	no	169.7	86.6	30.1	≥30	97.8	0.0775866	4.90258	Q3	no
2011-2012	63946	3	91	11581	2895.25	39	30-40	male	Non-Hispanic White	Married/Living with partner	1.22	<1.3	high school graduate	2700	high	now	moderate	46	100.78	350.9	6.7	0.96	no	no	yes	no	178.2	94.7	29.8	25-30	102.2	0.0796501	4.84198	Q3	no
2011-2012	63948	1	100	41035.7	10258.9	50	50-60	female	Non-Hispanic Black	Married/Living with partner	5	≥3.5	high school graduate	720	high	never	moderate	47	66.3	315.2	6.8	2.12	no	no	yes	no	164.3	75.8	28.1	25-30	100	0.0844067	5.62494	Q3	no
2011-2012	63950	2	91	31595.3	7898.81	28	20-30	female	Non-Hispanic Black	Never Married/Living with partner	5	≥3.5	above high school	4560	high	never	heavy	37	59.23	273.6	4.97	1.47	no	no	no	no	167.2	112.3	40.2	≥30	127.6	0.0840908	9.64813	Q4	no
2011-2012	63957	1	103	53534.6	13383.6	59	50-60	female	Mexican American	Never Married/Living with partner	1.33	1.3-3.5	high school graduate		unknown	now	moderate	45	76.02	297.4	5.38	1.22	no	no	no	yes	165.9	97.4	35.4	≥30	112.2	0.080798	7.26983	Q4	no
2011-2012	63959	1	101	18738.6	4684.64	41	40-50	male	Non-Hispanic White	Married/Living with partner	1.17	<1.3	high school graduate	1200	high	now	former	42	83.1	124.9	5.95	0.83	no	no	yes	no	177.5	82.2	26.1	25-30	96.7	0.0824898	4.23753	Q2	no
2011-2012	63960	1	97	66801	16700.2	21	20-30	male	Non-Hispanic Black	Never Married/Living with partner	1.41	1.3-3.5	above high school	6300	high	never	never	45	73.37	386.6	4.34	1.09	no	no	no	no	183.1	144.9	43.2	≥30	138.1	0.0828947	9.38971	Q4	no
2011-2012	63966	1	99	33283.7	8320.92	34	30-40	female	Non-Hispanic Black	Married/Living with partner	0.24	<1.3	above high school	2880	high	now	unknown	39	63.65	297.4	4.37	1.32	no	no	yes	no	171.5	123.4	42	≥30	124.6	0.0787444	8.60814	Q4	no
2011-2012	63977	1	99	9357.44	2339.36	22	20-30	female	Non-Hispanic Black	Never Married/Living with partner	1.46	1.3-3.5	high school graduate	2880	high	now	heavy	41	67.18	196.3	3.49	1.32	no	no	no	no	170.2	73.4	25.3	25-30	86.4	0.0768458	3.50318	Q1	no
2011-2012	63983	1	101	65609.1	16402.3	31	30-40	male	Non-Hispanic White	Married/Living with partner	0.89	<1.3	high school graduate		unknown	now	former	43	68.07	380.7	5.48	0.98	no	no	no	no	172	80	27	25-30	101.5	0.0859922	5.20602	Q3	yes
2011-2012	63984	3	91	15528.1	3882.01	24	20-30	male	Other	Never Married/Living with partner	2.04	1.3-3.5	above high school	4320	high	never	heavy	46	88.4	398.5	4.71	1.34	no	no	no	no	177.9	75.9	24	<25	81.1	0.0730789	2.56858	Q1	no
2011-2012	63992	2	95	11568.2	2892.06	44	40-50	male	Non-Hispanic White	Never Married/Living with partner	0.4	<1.3	above high school	9600	high	never	mild	42	81.33	511.5	4.32	0.93	no	DM	yes	no	191	146.1	40	≥30	137.5	0.085064	8.42553	Q4	no
2011-2012	63998	1	97	18383.8	4595.95	48	40-50	female	Non-Hispanic Black	Never Married/Living with partner	5	≥3.5	above high school	3120	high	never	mild	43	75.14	273.6	4.14	2.02	no	no	no	no	166.9	54.8	19.7	<25	79.4	0.0842587	2.915	Q1	no
2011-2012	64000	2	90	12375.9	3093.96	31	30-40	male	Non-Hispanic Black	Never Married/Living with partner		unknown	high school graduate	24960	high	never	mild	41	80.44	333.1	4.94	1.22	no	no	yes	no	176.5	99.1	31.8	≥30	109.2	0.0818903	5.85792	Q3	no
2011-2012	64014	1	92	21181.6	5295.41	20	20-30	female	Non-Hispanic Black	Never Married/Living with partner	2.24	1.3-3.5	above high school		unknown	never	moderate	45	58.34	208.2	3.62	1.34	no	no	no	no	173.5	57.7	19.2	<25	72.1	0.0763399	1.91175	Q1	no
2011-2012	64015	3	91	84098.6	21024.6	32	30-40	male	Mexican American	Married/Living with partner	5	≥3.5	above high school	6000	high	former	moderate	45	98.12	303.3	4.19	1.11	no	no	no	no	168.5	82.3	29	25-30	95.5	0.077942	4.69711	Q2	no
2011-2012	64017	2	97	89030.1	22257.5	24	20-30	female	Non-Hispanic White	Married/Living with partner	4.08	≥3.5	above high school	1440	high	never	mild	48	68.07	261.7	3.67	1.58	no	no	no	no	178.7	78.2	24.5	<25	86.7	0.0768858	3.0849	Q1	no
2011-2012	64018	1	99	33588.2	8397.05	35	30-40	male	Non-Hispanic Black	Married/Living with partner	3.13	1.3-3.5	above high school	6720	high	former	moderate	42	88.4	249.8	4.94	1.01	no	no	no	no	181.5	71.8	21.8	<25	77.2	0.0734302	2.06545	Q1	no
2011-2012	64025	2	92	176345	44086.2	31	30-40	male	Non-Hispanic White	Married/Living with partner	5	≥3.5	above high school	2220	high	former	moderate	50	91.94	458	5.43	1.5	no	no	no	no	181.7	87.5	26.5	25-30	93.7	0.0782045	3.65773	Q2	no
2011-2012	64029	2	98	82739.9	20685	22	20-30	male	Mexican American	Never Married/Living with partner	1.53	1.3-3.5	high school graduate	4080	high	now	heavy	49	126.41	481.8	5.38	1.27	no	no	no	no	176.8	99.9	32	≥30	105.4	0.0786441	5.34107	Q3	no
2011-2012	64032	1	103	155147	38786.6	46	40-50	male	Mexican American	Separated/Divorced/Widowed	4.48	≥3.5	above high school	2400	high	never	moderate	46	77.79	368.8	5.04	0.96	no	no	yes	no	184.5	91.1	26.8	25-30	99	0.0813855	4.07079	Q2	no
2011-2012	64037	2	95	6189.67	1547.42	28	20-30	male	Other	Married/Living with partner	5	≥3.5	above high school	1680	high	never	heavy	44	79.56	327.1	4.78	1.14	no	no	no	no	179.5	93.6	29.1	25-30	97.2	0.0766841	4.17046	Q2	no
2011-2012	64040	2	95	8586.08	2146.52	31	30-40	male	Other	Never Married/Living with partner	0	<1.3	above high school	11040	high	never	mild	41	89.28	398.5	3.67	1.24	no	no	yes	no	171.5	97.2	33	≥30	108	0.0801584	6.11834	Q3	no
2011-2012	64042	2	94	10576.1	2644.02	39	30-40	male	Non-Hispanic White	Married/Living with partner	1.16	<1.3	high school graduate	7800	high	never	mild	48	106.08	499.6	4.86	0.93	no	no	yes	no	175.3	82.6	26.9	25-30	92.5	0.0778185	3.89246	Q2	no
2011-2012	64046	2	91	32208.1	8052.02	39	30-40	female	Non-Hispanic Black	Married/Living with partner	0.81	<1.3	high school graduate	5520	high	now	heavy	43	65.42	368.8	4.4	0.93	no	no	yes	no	170.9	92.8	31.8	≥30	112.1	0.0854312	6.75559	Q4	no
2011-2012	64047	1	102	118653	29663.2	34	30-40	female	Non-Hispanic White	Married/Living with partner	2.42	1.3-3.5	above high school	480	low	never	mild	40	53.04	303.3	5.43	1.34	no	no	no	no	162.4	83.1	31.5	≥30	95	0.0747407	5.09215	Q3	no
2011-2012	64048	2	98	277632	69408.1	54	50-60	female	Non-Hispanic White	Separated/Divorced/Widowed	3.67	≥3.5	above high school		unknown	former	mild	46	64.53	226	7.01	1.19	no	no	no	no	160.6	67.5	26.2	25-30	90	0.0805074	4.56203	Q2	no
2011-2012	64055	1	96	9231.82	2307.95	59	50-60	female	Non-Hispanic Black	Separated/Divorced/Widowed	1.02	<1.3	high school graduate	1320	high	never	moderate	45	64.53	446.1	7.32	1.4	no	DM	no	no	154.8	93.7	39.1	≥30	116.1	0.081002	9.26829	Q4	yes
2011-2012	64064	1	102	47115.4	11778.9	46	40-50	female	Other	Married/Living with partner	4.86	≥3.5	above high school	2160	high	never	mild	43	62.76	232	5.15	2.07	no	no	no	no	148.2	49.7	22.6	<25	77.9	0.0800524	3.85238	Q2	no
2011-2012	64065	1	93	146677	36669.2	46	40-50	male	Non-Hispanic White	Married/Living with partner	5	≥3.5	above high school	3600	high	never	former	43	84.86	273.6	5.35	1.42	no	no	no	no	185.6	101	29.3	25-30	105.6	0.0815574	4.74415	Q2	no
2011-2012	64077	3	92	17312.9	4328.22	45	40-50	male	Non-Hispanic Black	Married/Living with partner		unknown	high school graduate	1680	high	never	mild	46	93.7	356.9	3.36	1.66	no	no	no	no	177.9	84.3	26.6	25-30	93.9	0.0790054	3.89559	Q2	no
2011-2012	64079	2	93	24528.1	6132.02	25	20-30	female	Other	Never Married/Living with partner	2.6	1.3-3.5	above high school	1440	high	never	heavy	39	59.23	362.8	5.43	1.29	no	no	no	no	158.7	86.2	34.2	≥30	112	0.0843812	8.04169	Q4	no
2011-2012	64086	1	96	43280.1	10820	45	40-50	female	Other	Married/Living with partner	4.1	≥3.5	above high school	640	high	never	heavy	44	65.42	237.9	4.84	1.91	no	no	yes	no	163.4	56.5	21.2	<25	74.8	0.0763927	2.60104	Q1	no
2011-2012	64089	1	96	10818.4	2704.61	54	50-60	female	Other	Married/Living with partner	5	≥3.5	above high school	1440	high	never	mild	39	98.12	267.7	5.53	1.99	no	no	no	no	163.4	87.7	32.8	≥30	114.3	0.0872645	7.87554	Q4	no
2011-2012	64095	2	102	260647	65161.8	37	30-40	male	Non-Hispanic White	Married/Living with partner	4.93	≥3.5	above high school	7580	high	never	mild	44	107.85	309.3	6.75	1.22	no	no	no	no	185.7	107.4	31.1	≥30	106.2	0.0788034	4.80698	Q3	no
2011-2012	64098	1	96	37760.4	9440.09	54	50-60	male	Non-Hispanic Black	Married/Living with partner	0.65	<1.3	above high school		unknown	never	never	43	111.38	356.9	5.84	1.11	no	no	yes	no	171.7	76.7	26	25-30	95.2	0.0827821	4.43737	Q2	no
2011-2012	64106	2	95	41336.8	10334.2	34	30-40	male	Non-Hispanic White	Never Married/Living with partner	1.34	1.3-3.5	above high school	18720	high	now	heavy	48	82.21	303.3	3.88	1.42	no	no	no	no	191.3	77.4	21.2	<25	82.5	0.0778704	2.16016	Q1	no
2011-2012	64111	2	90	16788.2	4197.05	33	30-40	female	Non-Hispanic Black	Never Married/Living with partner	0.14	<1.3	high school graduate		unknown	now	moderate	42	76.91	273.6	4.63	1.09	no	no	yes	no	170.2	95.8	33.1	≥30	112	0.0832759	6.80809	Q4	no
2011-2012	64121	2	90	16666.4	4166.61	34	30-40	female	Other	Separated/Divorced/Widowed	1.66	1.3-3.5	above high school		unknown	now	heavy	45	52.16	214.1	4.42	1.09	no	no	no	no	152.4	71	30.6	≥30	103.8	0.0859457	7.39317	Q4	no
2011-2012	64133	2	95	26715.3	6678.84	36	30-40	female	Non-Hispanic White	Married/Living with partner	2.17	1.3-3.5	above high school		unknown	former	former	37	51.27	297.4	4.53	1.53	no	no	no	no	168.2	62.6	22.1	<25	78.8	0.0771528	2.78689	Q1	no
2011-2012	64134	2	101	54592.3	13648.1	49	40-50	female	Non-Hispanic Black	Married/Living with partner	3.89	≥3.5	above high school	3600	high	never	mild	44	67.18	220.1	5.84	1.27	no	no	no	no	171.9	83.7	28.3	25-30	103.2	0.0847587	5.43574	Q3	no
2011-2012	64138	3	91	25682.9	6420.72	36	30-40	male	Other	Married/Living with partner	5	≥3.5	above high school	1220	high	never	mild	43	77.79	273.6	4.11	1.63	no	no	no	no	179	75.3	23.5	<25	88	0.0801698	3.20298	Q1	no
2011-2012	64146	1	97	48272.3	12068.1	47	40-50	female	Other	Married/Living with partner	5	≥3.5	above high school		unknown	never	never	44	60.11	339	5.02	1.47	no	no	yes	no	150.8	57.1	25.1	25-30	83.5	0.0793177	4.42191	Q2	no
2011-2012	64149	1	92	52952.6	13238.1	29	20-30	male	Non-Hispanic White	Married/Living with partner	1.57	1.3-3.5	above high school	14880	high	now	heavy	44	84.86	374.7	4.16	0.88	no	no	no	no	188	122.8	34.7	≥30	125.9	0.0863099	7.10066	Q4	no
2011-2012	64158	2	97	9031.42	2257.85	27	20-30	male	Non-Hispanic Black	Married/Living with partner	3.67	≥3.5	above high school	13200	high	now	moderate	50	93.7	422.3	5.48	1.47	no	no	no	no	189.1	93.3	26.1	25-30	92.5	0.0764485	3.15774	Q1	no
2011-2012	64161	1	96	11507	2876.75	51	50-60	female	Non-Hispanic Black	Never Married/Living with partner	5	≥3.5	above high school		unknown	former	mild	38	59.23	380.7	4.65	1.84	no	no	yes	no	159.7	150.4	59	≥30	144.4	0.0753957	14.1657	Q4	yes
2011-2012	64163	2	100	6571.66	1642.91	48	40-50	male	Other	Married/Living with partner	5	≥3.5	above high school	720	high	never	never	46	76.91	416.4	4.97	1.06	no	no	no	no	164.9	82.4	30.3	≥30	98.6	0.079002	5.38125	Q3	no
2011-2012	64167	2	101	7746.09	1936.52	21	20-30	female	Other	Never Married/Living with partner	0.14	<1.3	above high school	1200	high	never	mild	49	52.16	232	3.72	1.68	no	no	no	no	167	47.7	17.1	<25	65.6	0.0764801	1.5684	Q1	no
2011-2012	64168	2	98	199076	49769	31	30-40	male	Non-Hispanic White	Married/Living with partner	4.42	≥3.5	above high school	180	low	now	former	47	76.02	398.5	4.16	0.67	no	no	no	no	169.7	101.1	35.1	≥30	113.9	0.0815602	7.13887	Q4	no
2011-2012	64170	1	96	10224.1	2556.01	22	20-30	female	Non-Hispanic Black	Married/Living with partner	1.21	<1.3	high school graduate	2040	high	never	unknown	38	68.07	303.3	4.53	1.53	no	no	yes	no	160.2	90.2	35.1	≥30	104.6	0.0770896	6.68112	Q4	no
2011-2012	64179	2	98	13390.1	3347.53	52	50-60	male	Mexican American	Married/Living with partner	1.63	1.3-3.5	below high school	20640	high	never	former	42	68.95	315.2	4.91	0.8	no	no	no	no	167.4	89.3	31.9	≥30	106.4	0.0817592	6.25865	Q3	no
2011-2012	64181	2	97	39327.4	9831.84	56	50-60	female	Mexican American	Married/Living with partner	5	≥3.5	high school graduate		unknown	former	moderate	44	62.76	279.6	5.72	1.5	no	no	yes	no	164.5	98.3	36.3	≥30	110.4	0.0785142	7.13735	Q4	no
2011-2012	64193	2	97	24946.6	6236.64	37	30-40	male	Non-Hispanic Black	Married/Living with partner	1.02	<1.3	high school graduate	120	low	former	unknown	44	97.24	333.1	3.75	1.47	no	no	no	no	185.4	77.8	22.6	<25	80.9	0.0743284	2.24279	Q1	no
2011-2012	64195	2	97	11936.9	2984.22	33	30-40	male	Non-Hispanic Black	Never Married/Living with partner		unknown	above high school	31680	high	never	mild	40	89.28	380.7	4.34	1.03	no	no	no	no	165.2	94.3	34.6	≥30	99.5	0.0729067	5.48001	Q3	no
2011-2012	64222	3	91	265826	66456.4	39	30-40	male	Non-Hispanic White	Married/Living with partner	3.51	≥3.5	above high school	7920	high	never	mild	48	99.01	446.1	5.4	1.22	no	no	no	no	178.4	79.4	24.9	<25	92.1	0.0808654	3.66877	Q2	no
2011-2012	64224	2	101	66715.4	16678.8	22	20-30	female	Non-Hispanic Black	Never Married/Living with partner	0.64	<1.3	above high school	11280	high	never	mild	40	68.07	237.9	3.47	1.27	no	no	yes	no	165.6	94.4	34.4	≥30	107.4	0.0789045	6.57315	Q4	no
2011-2012	64227	2	93	41051.2	10262.8	59	50-60	female	Other	Never Married/Living with partner	0.9	<1.3	above high school		unknown	former	mild	40	54.81	249.8	6.28	1.45	no	no	yes	no	151.2	61.3	26.8	25-30	92	0.0835453	5.62088	Q3	yes
2011-2012	64228	2	91	76416.6	19104.2	44	40-50	male	Non-Hispanic White	Never Married/Living with partner	5	≥3.5	high school graduate		unknown	former	heavy	43	74.26	285.5	6.13	1.03	no	DM	no	yes	174.6	112.8	37	≥30	121.7	0.082947	7.80954	Q4	no
2011-2012	64229	1	98	53766.6	13441.6	50	50-60	female	Non-Hispanic White	Married/Living with partner	0.73	<1.3	high school graduate	2400	high	never	former	38	75.14	279.6	12.28	0.7	no	no	no	no	163.5	97.6	36.5	≥30	115	0.0817354	7.97824	Q4	no
2011-2012	64234	2	102	95627.1	23906.8	29	20-30	male	Mexican American	Never Married/Living with partner	3.92	≥3.5	above high school	960	high	never	heavy	47	82.21	523.4	5.07	1.22	no	no	no	no	178.3	122.8	38.6	≥30	127.5	0.0836006	8.2943	Q4	no
2011-2012	64235	2	94	51424.9	12856.2	56	50-60	female	Mexican American	Married/Living with partner		unknown	below high school		unknown	never	never	45	54.81	279.6	5.84	0.93	no	no	yes	no	153.2	89.3	38	≥30	99.5	0.0711221	6.59592	Q4	no
2011-2012	64244	1	99	17889.7	4472.42	40	40-50	female	Non-Hispanic White	Never Married/Living with partner	0.61	<1.3	above high school		unknown	former	mild	40	59.23	190.3	4.6	1.73	no	no	no	no	171.6	69.3	23.5	<25	80.2	0.0746226	2.76719	Q1	no
2011-2012	64245	1	98	49544.8	12386.2	51	50-60	male	Non-Hispanic White	Married/Living with partner	2.88	1.3-3.5	high school graduate	4800	high	now	former	45	91.94	285.5	4.19	1.55	no	no	no	no	160.2	60.7	23.7	<25	83.5	0.079957	3.76554	Q2	no
2011-2012	64247	1	92	18653.4	4663.35	42	40-50	male	Mexican American	Married/Living with partner	0.87	<1.3	below high school	20400	high	former	heavy	43	68.07	404.5	3.21	1.09	no	no	no	no	161.5	64.4	24.7	<25	85.4	0.0792332	3.9148	Q2	yes
2011-2012	64257	1	99	36048.7	9012.18	23	20-30	female	Non-Hispanic White	Never Married/Living with partner	0.18	<1.3	above high school		unknown	never	never	39	81.33	291.5	6.98	1.27	no	no	no	no	162.3	69.9	26.5	25-30	90.9	0.0802738	4.55519	Q2	no
2011-2012	64259	2	94	17242.1	4310.53	35	30-40	female	Mexican American	Married/Living with partner	1.34	1.3-3.5	high school graduate		unknown	never	heavy	41	60.11	196.3	3.88	1.16	no	no	no	no	157.1	66.6	27	25-30	91.6	0.0812017	5.05017	Q3	no
2011-2012	64265	1	101	73153.8	18288.4	48	40-50	male	Non-Hispanic Black	Separated/Divorced/Widowed	1.43	1.3-3.5	above high school	1200	high	never	moderate	49	91.94	398.5	4.65	0.98	no	no	yes	no	185.8	108.8	31.5	≥30	108.2	0.0795849	5.03433	Q3	no
2011-2012	64266	2	99	42217.9	10554.5	31	30-40	male	Non-Hispanic White	Married/Living with partner	5	≥3.5	above high school	8160	high	never	mild	43	126.41	309.3	4.73	1.16	no	no	yes	no	177.3	83.2	26.5	25-30	95.6	0.0807743	4.12363	Q2	no
2011-2012	64270	1	101	53749.9	13437.5	47	40-50	female	Other	Married/Living with partner	1.15	<1.3	above high school	120	low	now	heavy	41	71.6	368.8	6.31	1.4	no	no	yes	no	161.6	109.6	42	≥30	123.5	0.0804045	9.67947	Q4	no
2011-2012	64271	3	91	95211.4	23802.9	24	20-30	female	Non-Hispanic White	Married/Living with partner	0.76	<1.3	above high school	7200	high	now	moderate	40	60.11	220.1	5.07	1.63	no	no	no	no	164.3	48.8	18.1	<25	71.6	0.0810293	2.23356	Q1	no
2011-2012	64276	1	103	18535.6	4633.9	50	50-60	male	Mexican American	Separated/Divorced/Widowed	0.03	<1.3	high school graduate	960	high	never	moderate	42	87.52	309.3	4.97	1.24	no	no	no	no	159.3	73.4	28.9	25-30	94.1	0.079168	5.21922	Q3	yes
2011-2012	64277	2	102	20580.9	5145.22	48	40-50	female	Mexican American	Married/Living with partner	1.89	1.3-3.5	high school graduate	1680	high	former	never	45	51.27	249.8	4.6	1.01	no	no	yes	no	148.2	60.6	27.6	25-30	89.4	0.0804095	5.50136	Q3	no
2011-2012	64302	1	94	57472.8	14368.2	45	40-50	male	Non-Hispanic White	Married/Living with partner	4.95	≥3.5	above high school		unknown	never	mild	36	67.18	356.9	3.21	0.83	no	no	no	no	169.8	107.9	37.4	≥30	120.8	0.0828928	8.19498	Q4	yes
2011-2012	64305	3	90	8137.13	2034.28	41	40-50	female	Non-Hispanic Black	Never Married/Living with partner	3.67	≥3.5	above high school	7200	high	never	heavy	42	57.46	297.4	6.23	1.11	no	DM	no	no	165.4	85.5	31.3	≥30	114.9	0.0899545	7.74764	Q4	no
2011-2012	64315	1	101	87244.4	21811.1	52	50-60	female	Non-Hispanic White	Never Married/Living with partner	1.31	1.3-3.5	high school graduate	2640	high	never	heavy	42	72.49	327.1	5.51	1.47	no	no	no	no	160.9	64.5	24.9	<25	91	0.0841325	4.6716	Q2	no
2011-2012	64324	2	97	174310	43577.5	28	20-30	female	Mexican American	Married/Living with partner		unknown	below high school		unknown	never	mild	47	68.95	327.1	5.02	1.11	no	no	no	no	157.7	60.3	24.2	<25	85.6	0.0814731	4.19693	Q2	no
2011-2012	64326	2	92	42629	10657.3	29	20-30	male	Non-Hispanic White	Married/Living with partner	5	≥3.5	above high school	15360	high	never	mild	50	82.21	345	4.29	1.63	no	no	no	no	189.9	67.8	18.8	<25	77	0.0790296	1.7571	Q1	no
2011-2012	64330	1	101	53578.5	13394.6	43	40-50	male	Other	Married/Living with partner	5	≥3.5	above high school	5120	high	never	former	44	114.92	362.8	4.03	0.91	no	no	no	no	177.7	81.1	25.7	25-30	89.5	0.0770946	3.42767	Q1	no
2011-2012	64333	2	96	41666.4	10416.6	46	40-50	male	Other	Separated/Divorced/Widowed	1.84	1.3-3.5	high school graduate	5160	high	never	mild	50	71.6	226	5.38	1.53	no	no	no	no	161.8	69.1	26.4	25-30	86.3	0.0765219	4.00623	Q2	no
2011-2012	64336	1	94	50981.6	12745.4	31	30-40	male	Non-Hispanic White	Married/Living with partner	1.21	<1.3	high school graduate	5340	high	now	heavy	51	66.3	404.5	3.67	1.09	no	no	yes	no	179.6	98.5	30.5	≥30	112	0.0856114	5.97317	Q3	no
2011-2012	64337	1	98	81684	20421	21	20-30	male	Non-Hispanic White	Never Married/Living with partner	0.93	<1.3	above high school	6960	high	never	heavy	50	103.43	458	3.65	1.01	no	no	no	no	181.7	94.7	28.7	25-30	101.1	0.0800115	4.47825	Q2	no
2011-2012	64344	1	100	54349	13587.2	37	30-40	male	Non-Hispanic Black	Married/Living with partner	1.79	1.3-3.5	high school graduate	1800	high	former	heavy	42	118.46	374.7	5.79	1.19	no	no	yes	no	180.5	167	51.3	≥30	145.9	0.0786572	11.0051	Q4	yes
2011-2012	64345	2	92	10084.1	2521.02	21	20-30	male	Other	Never Married/Living with partner	0.18	<1.3	above high school	3120	high	never	heavy	47	89.28	315.2	4.22	1.29	no	no	no	no	173.6	62.1	20.6	<25	80.7	0.0815056	2.72348	Q1	no
2011-2012	64347	1	95	48835.4	12208.8	50	50-60	male	Non-Hispanic White	Never Married/Living with partner	0	<1.3	high school graduate	360	low	former	moderate	39	53.04	541.3	6.03	1.14	no	DM	yes	no	179.5	153.7	47.7	≥30	141.7	0.0804128	10.4271	Q4	no
2011-2012	64349	2	92	5250.45	1312.61	24	20-30	female	Other	Never Married/Living with partner		unknown	above high school	320	low	never	never	46	61	214.1	3.21	1.6	no	no	no	no	170.4	54.6	18.8	<25	72.9	0.0789867	2.10487	Q1	no
2011-2012	64351	1	91	8894.34	2223.59	32	30-40	male	Non-Hispanic White	Married/Living with partner	0.81	<1.3	above high school	9840	high	former	heavy	45	82.21	517.5	5.15	0.78	no	no	no	no	173.3	118	39.3	≥30	124	0.0814881	8.30614	Q4	no
2011-2012	64356	2	98	78135.4	19533.8	20	20-30	male	Mexican American	Never Married/Living with partner	1.33	1.3-3.5	high school graduate		unknown	now	heavy	53	74.26	208.2	4.68	1.76	no	no	no	no	174.9	53.7	17.6	<25	70.3	0.0785631	1.70384	Q1	no
2011-2012	64360	1	100	8612.47	2153.12	54	50-60	female	Mexican American	Married/Living with partner		unknown	below high school		unknown	never	never	41	79.56	237.9	4.55	1.27	no	no	no	no	147.7	70.1	32.1	≥30	102.7	0.0836649	7.76477	Q4	yes
2011-2012	64363	3	91	7767.31	1941.83	22	20-30	male	Other	Never Married/Living with partner	3.53	≥3.5	high school graduate	3600	high	never	mild	47	79.56	380.7	3.93	0.98	no	no	yes	no	168.5	89.2	31.4	≥30	102.3	0.0791813	5.59004	Q3	no
2011-2012	64367	1	97	52611.8	13153	39	30-40	female	Other	Married/Living with partner	5	≥3.5	above high school	7500	high	never	mild	43	60.11	392.6	5.4	1.14	no	no	no	no	152.6	54.2	23.3	<25	79.8	0.0791872	3.79911	Q2	no
2011-2012	64369	2	95	9992.96	2498.24	51	50-60	male	Non-Hispanic Black	Separated/Divorced/Widowed	0.55	<1.3	high school graduate	21840	high	now	unknown	44	83.98	226	3.78	1.45	no	DM	no	no	173.7	69.7	23.1	<25	81	0.0757723	2.74893	Q1	no
2011-2012	64377	2	97	23591.6	5897.9	54	50-60	female	Non-Hispanic Black	Separated/Divorced/Widowed	0.92	<1.3	high school graduate	3360	high	now	moderate	40	66.3	172.5	5.97	1.73	no	no	no	no	158.7	72.4	28.7	25-30	92.7	0.0785001	5.07333	Q3	no
2011-2012	64378	1	102	81444.8	20361.2	27	20-30	male	Non-Hispanic White	Never Married/Living with partner	3.31	1.3-3.5	above high school	2880	high	now	mild	51	77.79	321.2	3.62	1.16	no	no	no	no	174.5	68.2	22.4	<25	84.5	0.0804996	3.068	Q1	no
2011-2012	64379	2	101	18656.9	4664.24	20	20-30	female	Non-Hispanic Black	Never Married/Living with partner	1.15	<1.3	above high school		unknown	never	heavy	39	66.3	208.2	6.03	2.02	no	no	no	no	160.1	64	25	25-30	77.7	0.0718233	3.08765	Q1	no
2011-2012	64382	2	101	8137.91	2034.48	24	20-30	male	Other	Married/Living with partner	0.22	<1.3	above high school	880	high	never	moderate	47	71.6	327.1	4.68	1.53	no	no	no	no	174.5	54.3	17.8	<25	68.2	0.0757309	1.53939	Q1	no
2011-2012	64390	2	99	22483.1	5620.77	45	40-50	female	Non-Hispanic Black	Never Married/Living with partner	0.78	<1.3	high school graduate	12800	high	now	moderate	43	44.2	190.3	4.68	1.16	no	DM	yes	no	164.8	92.8	34.2	≥30	100.9	0.0745982	5.70825	Q3	no
2011-2012	64391	1	99	84865.7	21216.4	26	20-30	female	Other	Married/Living with partner	2.75	1.3-3.5	above high school	4800	high	never	moderate	43	69.84	249.8	3.67	1.66	no	no	no	no	177.8	68.6	21.7	<25	78.2	0.075382	2.29958	Q1	no
2011-2012	64402	2	90	39458	9864.49	48	40-50	male	Mexican American	Married/Living with partner	1.15	<1.3	above high school	960	high	never	mild	43	73.37	339	4.78	1.24	no	no	no	no	152.1	70.6	30.5	≥30	98.5	0.081816	6.54984	Q4	yes
2011-2012	64403	1	98	16025	4006.24	40	40-50	male	Non-Hispanic White	Separated/Divorced/Widowed	1	<1.3	high school graduate	6480	high	now	former	46	80.44	434.2	6.28	1.06	no	no	yes	no	177.6	104	33	≥30	109.2	0.079645	5.76866	Q3	no
2011-2012	64413	2	90	86891.3	21722.8	48	40-50	female	Other	Never Married/Living with partner	0.22	<1.3	high school graduate	360	low	now	heavy	41	61	243.9	6.08	1.76	no	no	yes	no	166.8	89	32	≥30	101	0.0775872	5.55329	Q3	no
2011-2012	64420	1	90	30097.2	7524.3	54	50-60	female	Non-Hispanic Black	Married/Living with partner	4.34	≥3.5	high school graduate		unknown	former	never	41	38.9	285.5	7.03	1.45	no	no	no	no	157.7	92.5	37.2	≥30	111.3	0.0795336	8.04267	Q4	no
2011-2012	64427	2	101	74876	18719	37	30-40	male	Non-Hispanic White	Married/Living with partner	5	≥3.5	above high school	12720	high	never	mild	41	77.79	386.6	3.65	1.47	no	no	no	no	184.3	123.9	36.5	≥30	121.2	0.0811356	6.79748	Q4	no
2011-2012	64431	2	101	22793.4	5698.35	32	30-40	female	Non-Hispanic Black	Married/Living with partner	1.19	<1.3	above high school	720	high	never	moderate	38	67.18	249.8	4.09	1.19	no	no	yes	no	153.1	109	46.5	≥30	117.5	0.073437	9.77421	Q4	no
2011-2012	64436	2	90	42079	10519.7	34	30-40	female	Other	Married/Living with partner	3.45	1.3-3.5	above high school	1200	high	never	mild	40	58.34	285.5	5.15	1.4	no	no	no	no	161.9	74.5	28.4	25-30	95.2	0.0803775	5.1594	Q3	no
2011-2012	64438	1	100	40393.9	10098.5	44	40-50	female	Non-Hispanic Black	Separated/Divorced/Widowed	3.3	1.3-3.5	above high school	1440	high	never	moderate	40	80.44	356.9	5.38	1.14	no	no	no	no	165.8	111.2	40.5	≥30	117	0.0770472	8.03996	Q4	no
2011-2012	64440	1	92	22502.3	5625.57	40	40-50	male	Other	Never Married/Living with partner		unknown	above high school	1680	high	never	never	48	71.6	392.6	5.28	1.66	no	no	yes	no	178	83	26.2	25-30	95.5	0.0811445	4.06941	Q2	no
2011-2012	64447	1	101	70150.9	17537.7	41	40-50	female	Non-Hispanic White	Never Married/Living with partner	0.58	<1.3	high school graduate	5040	high	now	former	41	70.72	255.8	4.81	1.06	no	no	no	no	173.2	74.1	24.7	<25	85	0.0761518	3.18718	Q1	no
2011-2012	64451	1	101	48155.8	12038.9	32	30-40	male	Non-Hispanic White	Married/Living with partner	2.51	1.3-3.5	above high school	9200	high	never	moderate	46	83.98	452	5.48	0.54	no	no	no	no	176.2	86	27.7	25-30	95.1	0.0782572	4.13435	Q2	no
2011-2012	64459	2	95	54936.7	13734.2	55	50-60	female	Non-Hispanic White	Married/Living with partner	4.49	≥3.5	high school graduate	720	high	never	never	37	146.74	434.2	3.52	1.27	no	DM	yes	no	174.9	133.4	43.6	≥30	138.5	0.0845403	10.5017	Q4	no
2011-2012	64465	2	91	80565.3	20141.3	32	30-40	female	Other	Married/Living with partner	1.29	<1.3	above high school	7680	high	former	former	45	63.65	249.8	5.2	2.25	no	no	yes	no	155.6	56.7	23.4	<25	68.5	0.0671236	2.30635	Q1	no
2011-2012	64466	2	95	8505.86	2126.47	23	20-30	female	Other	Married/Living with partner	0.03	<1.3	high school graduate	960	high	now	mild	39	46.85	196.3	5.09	1.5	no	no	no	no	170.3	86.3	29.8	25-30	101.8	0.0811577	5.37743	Q3	no
2011-2012	64469	2	100	29685	7421.26	47	40-50	male	Non-Hispanic Black	Never Married/Living with partner	4.96	≥3.5	above high school	2640	high	former	mild	47	90.17	285.5	4.91	1.63	no	no	yes	no	178.8	84.8	26.5	25-30	95.3	0.0801823	3.99868	Q2	no
2011-2012	64472	1	97	21579.7	5394.92	50	50-60	female	Non-Hispanic White	Married/Living with partner	0.73	<1.3	above high school		unknown	former	former	37	49.5	279.6	5.2	1.27	no	DM	no	yes	163.3	107	40.1	≥30	114.5	0.0764803	7.91952	Q4	no
2011-2012	64485	1	100	22376.3	5594.07	32	30-40	male	Other	Married/Living with partner	0.39	<1.3	below high school	1920	high	never	moderate	44	91.94	232	5.12	0.88	no	no	no	no	177.2	111.3	35.4	≥30	111.5	0.0776916	6.10632	Q3	no
2011-2012	64491	1	98	40461.5	10115.4	29	20-30	male	Non-Hispanic White	Married/Living with partner	2.46	1.3-3.5	above high school	1600	high	now	mild	47	88.4	249.8	5.25	1.14	no	no	no	no	182.2	83.3	25.1	25-30	92	0.0795056	3.45192	Q1	no
2011-2012	64494	2	95	15237.2	3809.31	39	30-40	female	Non-Hispanic Black	Never Married/Living with partner	4.1	≥3.5	above high school		unknown	never	former	36	53.04	178.4	5.59	0.93	no	no	yes	no	158.5	97.3	38.7	≥30	109.1	0.0757419	7.5809	Q4	no
2011-2012	64495	1	95	306455	76613.6	55	50-60	female	Non-Hispanic White	Married/Living with partner	4.76	≥3.5	high school graduate		unknown	never	mild	43	64.53	392.6	6.67	1.37	no	no	yes	no	159.3	138.3	54.5	≥30	134	0.0738583	12.0456	Q4	no
2011-2012	64498	3	91	8087.22	2021.81	47	40-50	female	Other	Married/Living with partner	5	≥3.5	above high school	9480	high	never	mild	42	50.39	154.6	5.2	1.99	no	no	no	no	155.3	50.1	20.8	<25	79.2	0.0840293	3.54791	Q2	no
2011-2012	64500	2	92	213501	53375.2	29	20-30	female	Non-Hispanic White	Married/Living with partner	5	≥3.5	above high school	2520	high	former	moderate	42	73.37	178.4	4.91	2.25	no	no	no	no	160.1	57.6	22.5	<25	72.3	0.0716948	2.49588	Q1	no
2011-2012	64504	2	99	25784.8	6446.2	57	50-60	female	Non-Hispanic Black	Separated/Divorced/Widowed	1.34	1.3-3.5	above high school	2160	high	now	former	41	60.11	345	5.09	1.66	no	no	yes	no	162.1	66.4	25.3	25-30	84.5	0.0770108	3.76671	Q2	no
2011-2012	64509	1	102	21575.6	5393.9	24	20-30	female	Non-Hispanic White	Never Married/Living with partner	1.74	1.3-3.5	above high school	1760	high	never	moderate	42	57.46	356.9	3.98	1.55	no	no	no	no	161.5	88.2	33.8	≥30	92.8	0.0698528	4.86577	Q3	no
2011-2012	64514	2	90	83073.6	20768.4	31	30-40	female	Other	Married/Living with partner	0.81	<1.3	high school graduate	360	low	now	heavy	46	47.74	226	4.91	1.11	no	no	no	no	153.9	53	22.4	<25	79	0.0801387	3.61205	Q2	no
2011-2012	64524	2	93	15456.5	3864.13	28	20-30	male	Non-Hispanic White	Never Married/Living with partner	0.72	<1.3	above high school	2880	high	never	heavy	45	82.21	339	3.47	1.09	no	no	no	no	184.6	70.2	20.6	<25	79.2	0.0775707	2.1244	Q1	no
2011-2012	64525	1	94	21420.9	5355.23	21	20-30	female	Non-Hispanic White	Married/Living with partner	1.47	1.3-3.5	above high school	1080	high	never	never	44	70.72	184.4	4.91	1.47	no	no	no	no	158.6	50	19.9	<25	70	0.075691	2.32499	Q1	no
2011-2012	64530	1	95	335124	83781	53	50-60	male	Non-Hispanic White	Married/Living with partner	4.76	≥3.5	high school graduate		unknown	former	mild	47	68.07	404.5	6.18	1.22	no	no	no	no	184.9	140.1	41	≥30	134.1	0.0829413	8.57295	Q4	no
2011-2012	64548	1	92	9070.76	2267.69	59	50-60	female	Other	Separated/Divorced/Widowed	0.24	<1.3	above high school		unknown	never	never	37	77.79	237.9	4.55	1.29	no	no	no	no	162.9	72.3	27.2	25-30	101.6	0.0880144	5.97523	Q3	no
2011-2012	64549	1	102	22104.7	5526.18	44	40-50	male	Other	Separated/Divorced/Widowed	1.7	1.3-3.5	above high school	840	high	former	mild	41	74.26	303.3	4.65	1.01	no	no	no	no	175.6	130	42.2	≥30	130.2	0.0810601	9.02544	Q4	yes
2011-2012	64562	2	95	10958.6	2739.65	20	20-30	male	Non-Hispanic White	Never Married/Living with partner	1.19	<1.3	high school graduate	720	high	now	moderate	48	76.91	345	4.01	0.96	no	no	no	no	164.9	62.6	23	<25	79	0.0760673	2.97482	Q1	no
2011-2012	64564	3	92	46201.3	11550.3	54	50-60	female	Other	Married/Living with partner	5	≥3.5	above high school		unknown	never	mild	41	63.65	303.3	5.17	1.97	no	no	yes	no	157	59.1	24	<25	84.5	0.0810524	4.10374	Q2	no
2011-2012	64567	1	100	60270.3	15067.6	37	30-40	male	Other	Married/Living with partner	4.34	≥3.5	above high school	1120	high	former	mild	44	76.02	380.7	5.46	1.03	no	no	no	no	182.5	76.9	23.1	<25	91	0.0830492	3.33315	Q1	no
2011-2012	64581	3	90	8494.86	2123.71	31	30-40	female	Other	Married/Living with partner	4.63	≥3.5	above high school	1560	high	never	mild	48	78.68	315.2	4.89	2.38	no	no	no	no	165.8	59.7	21.7	<25	78.4	0.0782619	2.86391	Q1	no
2011-2012	64592	1	91	27314.8	6828.69	29	20-30	female	Mexican American	Married/Living with partner	2.1	1.3-3.5	high school graduate		unknown	never	heavy	45	53.04	273.6	4.09	0.93	no	no	no	no	152	75.4	32.6	≥30	97.7	0.0776535	6.43175	Q4	no
2011-2012	64594	1	90	35286.9	8821.73	24	20-30	male	Non-Hispanic Black	Never Married/Living with partner	4.34	≥3.5	above high school		unknown	now	heavy	46	51.27	374.7	5.69	1.4	no	no	no	no	183	120.3	35.9	≥30	116.4	0.0790675	6.26976	Q3	no
2011-2012	64602	2	94	32209.2	8052.3	59	50-60	female	Mexican American	Separated/Divorced/Widowed	5	≥3.5	above high school	640	high	former	mild	47	59.23	261.7	7.55	1.4	no	no	no	no	141.2	46.4	23.3	<25	84.3	0.086964	5.36068	Q3	yes
2011-2012	64606	2	93	12645.6	3161.41	59	50-60	female	Other	Separated/Divorced/Widowed	1.32	1.3-3.5	above high school		unknown	now	unknown	42	61.88	297.4	5.48	1.63	no	no	no	no	169.1	114.9	40.2	≥30	129.3	0.0847311	9.69125	Q4	no
2011-2012	64608	1	90	216366	54091.6	22	20-30	male	Non-Hispanic White	Never Married/Living with partner	5	≥3.5	high school graduate	2400	high	never	mild	51	89.28	327.1	4.86	0.91	no	no	no	no	172.5	65.7	22.1	<25	87.4	0.0844997	3.4847	Q1	no
2011-2012	64610	1	97	325866	81466.5	54	50-60	male	Non-Hispanic White	Married/Living with partner	5	≥3.5	high school graduate		unknown	never	mild	45	83.98	398.5	5.07	0.83	no	no	no	no	179.8	87.7	27.1	25-30	104	0.0859658	4.94846	Q3	no
2011-2012	64611	2	100	9713.85	2428.46	50	50-60	male	Non-Hispanic Black	Married/Living with partner	3.06	1.3-3.5	above high school	7280	high	never	former	41	73.37	440.2	4.14	1.09	no	DM	no	no	173.8	138.4	45.8	≥30	137	0.0811806	10.3924	Q4	no
2011-2012	64613	2	91	30332.1	7583.01	25	20-30	male	Other	Never Married/Living with partner	3.76	≥3.5	above high school	1920	high	now	unknown	43	94.59	469.9	4.22	1.06	no	no	no	no	184.6	83.9	24.6	<25	90.8	0.0790096	3.20767	Q1	no
2011-2012	64616	2	100	146109	36527.3	21	20-30	male	Other	Never Married/Living with partner	3.58	≥3.5	above high school	4080	high	never	heavy	47	99.01	333.1	3.34	0.98	no	no	no	no	170.4	82.2	28.3	25-30	89.2	0.0735821	3.80969	Q2	no
2011-2012	64628	3	92	15249.9	3812.46	45	40-50	female	Non-Hispanic Black	Married/Living with partner		unknown	high school graduate	600	high	never	moderate	43	70.72	350.9	7.58	1.58	no	no	no	no	154.5	72.8	30.5	≥30	106	0.0873591	7.52238	Q4	no
2011-2012	64632	2	91	26183.9	6545.96	21	20-30	male	Other	Never Married/Living with partner	4.63	≥3.5	high school graduate	12000	high	now	heavy	43	94.59	428.3	2.82	1.01	no	no	no	no	181.9	101.2	30.6	≥30	101.6	0.077001	4.52308	Q2	no
2011-2012	64633	1	94	206446	51611.4	27	20-30	male	Non-Hispanic White	Married/Living with partner	4.3	≥3.5	above high school	1440	high	never	moderate	49	83.98	315.2	5.02	1.34	no	no	no	no	176.9	81.9	26.2	25-30	94.2	0.0802884	3.9888	Q2	no
2011-2012	64635	1	102	10230.1	2557.54	29	20-30	male	Non-Hispanic Black	Married/Living with partner	1.9	1.3-3.5	above high school	10320	high	now	former	47	122.88	380.7	6.67	0.88	no	no	yes	no	178.8	89.5	28	25-30	94.2	0.0764003	3.87619	Q2	no
2011-2012	64643	1	98	37561.2	9390.31	52	50-60	female	Other	Married/Living with partner	1.65	1.3-3.5	above high school	800	high	never	mild	47	53.04	267.7	5.48	1.66	no	no	yes	no	156.8	47.4	19.3	<25	66.2	0.0734762	2.01555	Q1	no
2011-2012	64644	1	100	43138	10784.5	35	30-40	female	Non-Hispanic White	Separated/Divorced/Widowed	1.78	1.3-3.5	above high school	1920	high	never	moderate	39	68.95	232	4.4	1.84	no	no	no	no	170.2	67.1	23.2	<25	78.8	0.0742542	2.69088	Q1	no
2011-2012	64648	1	103	21959.6	5489.9	36	30-40	male	Mexican American	Married/Living with partner	5	≥3.5	above high school	600	high	never	mild	49	83.98	249.8	4.19	1.5	no	no	no	no	172.8	61.2	20.5	<25	74.2	0.075358	2.13021	Q1	no
2011-2012	64654	1	101	95670.3	23917.6	44	40-50	male	Non-Hispanic White	Married/Living with partner	2.31	1.3-3.5	high school graduate	20280	high	now	mild	41	65.42	315.2	5.64	0.96	no	no	no	no	181.7	104.2	31.6	≥30	119.2	0.0884723	6.75776	Q4	no
2011-2012	64661	2	90	22008.9	5502.22	29	20-30	male	Other	Never Married/Living with partner	2.24	1.3-3.5	high school graduate	4260	high	now	heavy	38	85.75	297.4	4.24	0.72	no	no	no	no	171	68.9	23.6	<25	85.5	0.0794682	3.3588	Q1	no
2011-2012	64664	1	98	27692.4	6923.1	48	40-50	female	Non-Hispanic White	Separated/Divorced/Widowed	1.26	<1.3	above high school	720	high	never	never	38	66.3	226	4.32	1.32	no	no	yes	no	161.6	94.9	36.3	≥30	105	0.0753409	6.60268	Q4	no
2011-2012	64672	2	100	44438.7	11109.7	22	20-30	male	Non-Hispanic Black	Never Married/Living with partner	1.38	1.3-3.5	above high school	6400	high	never	mild	45	100.78	160.6	2.07	0.36	no	no	no	no	169.7	76.6	26.6	25-30	79.6	0.0685727	2.79695	Q1	no
2011-2012	64675	1	95	106221	26555.4	46	40-50	male	Non-Hispanic White	Married/Living with partner	5	≥3.5	above high school	4320	high	never	heavy	46	84.86	297.4	4.06	1.71	no	no	no	no	184.9	77.3	22.6	<25	80.5	0.0740608	2.22676	Q1	no
2011-2012	64676	2	93	34913.3	8728.32	56	50-60	female	Other	Married/Living with partner	3.67	≥3.5	above high school		unknown	never	mild	42	61	261.7	7.94	1.27	no	no	yes	no	153.5	55.9	23.7	<25	87.7	0.0857919	4.79504	Q3	no
2011-2012	64679	1	91	55552.8	13888.2	38	30-40	female	Other	Separated/Divorced/Widowed	1.57	1.3-3.5	high school graduate	14880	high	never	mild	41	57.46	267.7	4.78	1.53	no	no	yes	no	152.3	58.1	25	25-30	77	0.0729761	3.46408	Q1	no
2011-2012	64680	1	92	55635.6	13908.9	35	30-40	female	Other	Married/Living with partner	3.47	1.3-3.5	above high school		unknown	never	never	43	40.66	237.9	4.55	1.37	no	no	no	no	143.9	49.8	24	<25	79.9	0.0800526	4.45389	Q2	yes
2011-2012	64682	1	94	106824	26706	42	40-50	male	Non-Hispanic White	Married/Living with partner	2.96	1.3-3.5	high school graduate	2640	high	never	heavy	46	65.42	380.7	5.82	1.09	no	DM	yes	no	175.2	99.7	32.5	≥30	107.2	0.0795253	5.69935	Q3	no
2011-2012	64684	1	96	25228.4	6307.11	25	20-30	male	Non-Hispanic Black	Never Married/Living with partner		unknown	high school graduate		unknown	never	mild	45	80.44	333.1	5.51	1.5	no	no	no	no	179.5	56	17.4	<25	71.2	0.0791434	1.62503	Q1	no
2011-2012	64687	2	93	34416	8603.99	24	20-30	female	Non-Hispanic Black	Married/Living with partner	0.56	<1.3	above high school	360	low	never	heavy	42	71.6	321.2	4.24	1.24	no	no	no	no	173	77.2	25.8	25-30	86.8	0.0755817	3.39138	Q1	no
2011-2012	64694	2	93	101699	25424.8	23	20-30	male	Other	Never Married/Living with partner	2.6	1.3-3.5	above high school	4920	high	never	mild	42	118.46	422.3	4.11	0.88	no	no	no	no	179.6	105.2	32.6	≥30	107.8	0.0788232	5.43288	Q3	no
2011-2012	64703	2	90	20140.6	5035.15	22	20-30	female	Other	Never Married/Living with partner	1.19	<1.3	above high school	1520	high	former	mild	42	54.81	208.2	3.18	1.6	no	no	no	no	172	74.9	25.3	25-30	90	0.0796278	3.8054	Q2	no
2011-2012	64706	2	93	12262	3065.49	20	20-30	female	Non-Hispanic Black	Never Married/Living with partner	1.47	1.3-3.5	above high school	2880	high	never	never	38	61	273.6	3.85	1.16	no	no	no	no	167.1	90.8	32.5	≥30	100	0.0759608	5.39267	Q3	no
2011-2012	64711	2	96	11208.6	2802.16	35	30-40	female	Other	Married/Living with partner	5	≥3.5	above high school	240	low	never	unknown	46	57.46	279.6	5.02	1.32	no	no	no	no	168.7	56.8	20	<25	77.8	0.0812959	2.65955	Q1	no
2011-2012	64719	1	93	17920.8	4480.21	39	30-40	female	Other	Separated/Divorced/Widowed	5	≥3.5	above high school	960	high	never	heavy	43	62.76	226	6.28	1.09	no	no	no	no	163.3	71.9	27	25-30	89.1	0.0774715	4.25461	Q2	no
2011-2012	64720	1	100	12949.5	3237.37	29	20-30	male	Non-Hispanic Black	Married/Living with partner	1.61	1.3-3.5	above high school	720	high	now	moderate	41	73.37	214.1	4.76	0.93	no	DM	no	no	173.8	62.3	20.6	<25	74.2	0.0748975	2.09067	Q1	no
2011-2012	64721	2	100	28715.1	7178.77	56	50-60	male	Non-Hispanic Black	Separated/Divorced/Widowed	1.08	<1.3	high school graduate		unknown	now	heavy	42	73.37	345	4.5	1.03	no	DM	yes	no	176	97.2	31.4	≥30	114.1	0.0864124	6.56688	Q4	no
2011-2012	64722	2	102	21504.6	5376.14	33	30-40	female	Mexican American	Married/Living with partner	1.33	1.3-3.5	below high school	1200	high	never	moderate	44	44.2	202.2	4.09	1.14	no	no	no	no	151.8	57.5	25	25-30	75	0.0711976	3.24828	Q1	no
2011-2012	64725	2	91	71167.1	17791.8	39	30-40	female	Non-Hispanic White	Married/Living with partner	4.48	≥3.5	above high school	1680	high	never	mild	42	65.42	273.6	5.64	1.55	no	no	no	no	164.2	92.6	34.3	≥30	110.4	0.0816118	7.16857	Q4	no
2011-2012	64727	2	94	11711.4	2927.84	50	50-60	male	Mexican American	Married/Living with partner		unknown	below high school	1440	high	now	mild	42	69.84	362.8	4.91	0.78	no	DM	no	no	169.8	83.1	28.8	25-30	97.8	0.0798807	4.89521	Q3	no
2011-2012	64733	1	100	101973	25493.2	30	30-40	female	Other	Married/Living with partner	3.17	1.3-3.5	above high school	240	low	never	mild	44	50.39	196.3	4.27	1.66	no	no	no	no	159	72.7	28.8	25-30	90.6	0.0764718	4.76229	Q2	no
2011-2012	64740	1	97	8466	2116.5	45	40-50	male	Other	Married/Living with partner	1.78	1.3-3.5	high school graduate	320	low	former	heavy	45	47.74	345	5.17	1.27	no	DM	no	no	176.9	78.5	25.1	25-30	95.5	0.0837575	4.13689	Q2	no
2011-2012	64742	2	100	27489.1	6872.28	56	50-60	male	Non-Hispanic Black	Separated/Divorced/Widowed	1.74	1.3-3.5	high school graduate	1440	high	never	mild	40	111.38	339	3.93	0.98	no	no	no	no	172.6	113.1	38	≥30	116.8	0.0786563	7.28004	Q4	no
2011-2012	64746	2	99	11219.1	2804.77	29	20-30	male	Non-Hispanic Black	Never Married/Living with partner	4.34	≥3.5	above high school	17400	high	now	heavy	44	77.79	333.1	3.9	1.11	no	no	no	no	176.1	93.8	30.2	≥30	102.3	0.0794922	5.00306	Q3	no
2011-2012	64754	1	99	33540.5	8385.13	36	30-40	male	Other	Married/Living with partner	0.6	<1.3	above high school	9600	high	now	mild	43	91.05	327.1	5.92	1.37	no	no	no	no	176.7	90.9	29.1	25-30	104.1	0.0827759	5.18419	Q3	no
2011-2012	64758	3	91	22198	5549.5	33	30-40	male	Other	Married/Living with partner	5	≥3.5	above high school	40	low	never	mild	47	77.79	279.6	5.59	0.93	no	no	no	no	173.6	70.8	23.5	<25	87.8	0.0812221	3.46748	Q1	no
2011-2012	64764	2	94	14426.8	3606.69	36	30-40	male	Other	Married/Living with partner	3.4	1.3-3.5	high school graduate	25440	high	former	former	43	92.82	404.5	6.23	0.88	no	no	yes	no	171.9	88.7	30	≥30	100.2	0.0791557	5.04641	Q3	no
2011-2012	64768	1	94	17395.8	4348.94	27	20-30	male	Non-Hispanic White	Married/Living with partner	1.21	<1.3	high school graduate	18240	high	now	mild	43	81.33	374.7	3.57	1.01	no	no	no	no	178.7	74.6	23.4	<25	81.9	0.0748878	2.61026	Q1	no
2011-2012	64769	2	99	36209.6	9052.41	51	50-60	male	Non-Hispanic Black	Never Married/Living with partner	0.19	<1.3	high school graduate	2640	high	never	never	41	116.69	398.5	5.3	1.03	no	no	no	no	180.6	84.7	26	25-30	90.1	0.0763924	3.33806	Q1	no
2011-2012	64777	2	90	9008.46	2252.12	52	50-60	female	Non-Hispanic Black	Married/Living with partner	5	≥3.5	above high school	720	high	never	never	35	68.95	321.2	4.34	2.2	no	no	yes	no	153.4	70.9	30.1	≥30	95.2	0.0794353	5.90246	Q3	no
2011-2012	64779	2	100	17019.3	4254.83	30	30-40	female	Non-Hispanic Black	Never Married/Living with partner	1.79	1.3-3.5	high school graduate	20160	high	former	mild	39	71.6	202.2	4.24	1.24	no	no	no	no	163.4	129.2	48.4	≥30	129.2	0.0761038	10.4659	Q4	no
2011-2012	64784	2	97	35478.8	8869.71	21	20-30	male	Non-Hispanic Black	Married/Living with partner	0.76	<1.3	below high school	13440	high	former	mild	47	105.2	321.2	4.42	1.71	no	no	no	no	171.8	77.3	26.2	25-30	79.2	0.0684982	2.65657	Q1	no
2011-2012	64791	2	99	62321.6	15580.4	26	20-30	female	Other	Married/Living with partner	0.52	<1.3	below high school	4320	high	never	unknown	42	53.92	226	3.54	0.93	no	no	no	no	160.8	62.5	24.2	<25	85.5	0.0805897	3.97305	Q2	no
2011-2012	64792	1	91	62001.4	15500.3	40	40-50	female	Mexican American	Married/Living with partner	3.9	≥3.5	above high school		unknown	never	mild	47	59.23	261.7	7.03	2.04	no	no	no	no	160.3	62.6	24.4	<25	92.2	0.0865641	4.87786	Q3	no
2011-2012	64799	1	100	178096	44524	28	20-30	male	Mexican American	Married/Living with partner		unknown	below high school		unknown	never	mild	48	91.05	368.8	4.97	0.98	no	no	no	no	164.4	80	29.6	25-30	100.7	0.0820762	5.71456	Q3	no
2011-2012	64800	3	90	7020.99	1755.25	52	50-60	female	Non-Hispanic Black	Never Married/Living with partner	3.67	≥3.5	high school graduate	840	high	never	mild	35	58.34	273.6	4.37	1.16	no	no	no	no	159.6	57.7	22.7	<25	83.3	0.0822453	3.77937	Q2	no
2011-2012	64801	1	101	71539.8	17885	50	50-60	female	Non-Hispanic White	Married/Living with partner	1.52	1.3-3.5	high school graduate	720	high	now	heavy	40	88.4	404.5	4.5	0.91	no	no	no	no	158.2	104.2	41.6	≥30	123.4	0.0817177	10.1453	Q4	yes
2011-2012	64802	1	102	14278	3569.5	42	40-50	male	Non-Hispanic Black	Never Married/Living with partner	4.78	≥3.5	high school graduate	33120	high	never	mild	44	104.31	309.3	4.91	1.94	no	no	no	no	182.3	72.9	21.9	<25	82	0.0775874	2.46578	Q1	no
2011-2012	64803	1	93	39740.7	9935.17	35	30-40	male	Non-Hispanic White	Married/Living with partner	1.16	<1.3	above high school	840	high	former	unknown	49	83.98	404.5	4.6	0.7	no	no	yes	no	185.1	99.7	29.1	25-30	104.8	0.0814197	4.68463	Q2	no
2011-2012	64807	2	98	112562	28140.4	35	30-40	female	Non-Hispanic White	Married/Living with partner	3.25	1.3-3.5	above high school	1920	high	never	mild	40	54.81	339	5.15	1.5	no	no	no	no	165.4	73	26.7	25-30	88.5	0.0770314	4.0402	Q2	no
2011-2012	64808	1	100	50770.3	12692.6	44	40-50	male	Other	Married/Living with partner	5	≥3.5	above high school	240	low	never	never	47	69.84	321.2	4.81	1.14	no	no	no	no	173.3	72.1	24	<25	96.5	0.0881023	4.48718	Q2	no
2011-2012	64816	2	92	10084.1	2521.02	21	20-30	male	Other	Never Married/Living with partner	0	<1.3	high school graduate	2400	high	now	heavy	50	69.84	339	4.65	1.11	no	no	no	no	171.7	65.1	22.1	<25	85	0.0823706	3.26643	Q1	no
2011-2012	64822	1	94	12463.7	3115.92	53	50-60	male	Non-Hispanic White	Married/Living with partner	0.63	<1.3	high school graduate	80	low	former	former	42	76.91	232	5.07	0.96	no	no	no	no	172.9	57.4	19.2	<25	75.3	0.0798663	2.22906	Q1	no
2011-2012	64823	1	92	43209.9	10802.5	43	40-50	female	Non-Hispanic Black	Married/Living with partner	4.44	≥3.5	above high school	2960	high	never	moderate	42	71.6	285.5	5.95	2.04	no	no	yes	no	167.8	84.3	29.9	25-30	87.5	0.0701183	3.77005	Q2	no
2011-2012	64825	2	98	248927	62231.7	52	50-60	female	Non-Hispanic White	Married/Living with partner	5	≥3.5	above high school	240	low	now	mild	39	65.42	279.6	6.28	1.6	no	no	yes	no	168	71.9	25.5	25-30	92.5	0.0823747	4.35714	Q2	no
2011-2012	64828	3	92	160121	40030.3	58	50-60	female	Mexican American	Married/Living with partner	1.39	1.3-3.5	below high school	2760	high	never	never	47	58.34	190.3	6.54	2.02	no	no	yes	no	144.6	55.4	26.5	25-30	92.1	0.0861678	6.29055	Q3	yes
2011-2012	64831	2	94	21567.7	5391.93	24	20-30	male	Other	Never Married/Living with partner	2.2	1.3-3.5	above high school	1200	high	now	heavy	46	82.21	291.5	5.69	1.6	no	no	no	no	177.5	84.4	26.8	25-30	87	0.0729172	3.17576	Q1	no
2011-2012	64832	1	91	24092.9	6023.22	32	30-40	male	Mexican American	Married/Living with partner	2.1	1.3-3.5	high school graduate	560	low	never	heavy	44	72.49	345	6.65	1.55	no	no	no	no	168.6	86.6	30.5	≥30	103	0.0812597	5.67721	Q3	no
2011-2012	64833	1	92	21049	5262.25	37	30-40	female	Mexican American	Married/Living with partner	0.87	<1.3	above high school	320	low	never	moderate	36	41.55	148.7	6.03	1.68	no	no	no	no	152.4	86.5	37.2	≥30	108.9	0.0791602	8.28016	Q4	yes
2011-2012	64839	2	98	58979.2	14744.8	37	30-40	male	Mexican American	Married/Living with partner	3.25	1.3-3.5	above high school	960	high	never	mild	43	83.98	345	5.28	0.96	no	no	no	no	175.3	98.3	32	≥30	103.6	0.0776311	5.22541	Q3	no
2011-2012	64859	1	94	237485	59371.3	46	40-50	female	Non-Hispanic White	Married/Living with partner	2.43	1.3-3.5	high school graduate	320	low	now	moderate	40	58.34	255.8	5.74	1.45	no	no	no	no	160.6	68.4	26.5	25-30	96	0.0852252	5.3772	Q3	no
2011-2012	64860	2	97	15799.3	3949.82	50	50-60	male	Non-Hispanic White	Married/Living with partner	1.89	1.3-3.5	high school graduate	17760	high	now	mild	42	83.1	255.8	6.96	0.93	no	no	no	no	164.9	65.1	23.9	<25	86.4	0.0810908	3.81913	Q2	no
2011-2012	64866	2	96	28482.2	7120.55	25	20-30	female	Non-Hispanic Black	Never Married/Living with partner	0.4	<1.3	high school graduate	300	low	now	moderate	43	53.04	267.7	4.5	1.58	no	no	no	no	155.7	61.3	25.3	25-30	84.4	0.0784846	4.18194	Q2	no
2011-2012	64871	1	97	63088.5	15772.1	49	40-50	female	Non-Hispanic White	Married/Living with partner	3.36	1.3-3.5	above high school	720	high	never	moderate	42	55.69	208.2	5.02	1.4	no	no	no	no	167.7	65	23.1	<25	86	0.0818761	3.60242	Q2	no
2011-2012	64876	3	91	63858.7	15964.7	47	40-50	male	Non-Hispanic White	Separated/Divorced/Widowed	1.33	1.3-3.5	above high school	8980	high	never	moderate	40	74.26	279.6	4.5	1.86	no	no	no	no	185.6	81.5	23.7	<25	93.5	0.0831809	3.42981	Q1	no
2011-2012	64877	2	97	43627.9	10907	46	40-50	male	Non-Hispanic Black	Never Married/Living with partner	0.09	<1.3	high school graduate	5280	high	never	mild	42	90.17	374.7	5.92	1.01	no	no	no	no	182	107.6	32.5	≥30	111.5	0.0811553	5.71703	Q3	no
2011-2012	64881	3	92	30545.2	7636.3	33	30-40	male	Other	Married/Living with partner	0.91	<1.3	above high school	12000	high	now	mild	46	106.96	481.8	5.28	0.96	no	no	no	yes	173.3	100.2	33.4	≥30	107.1	0.0784439	5.84173	Q3	no
2011-2012	64886	3	91	53735.9	13434	59	50-60	female	Other	Married/Living with partner	0.81	<1.3	below high school		unknown	never	heavy	39	62.76	220.1	5.07	1.11	no	DM	yes	yes	145.1	80.3	38.1	≥30	117.2	0.0859298	10.9868	Q4	yes
2011-2012	64889	2	95	12768.8	3192.21	51	50-60	female	Non-Hispanic White	Married/Living with partner	1.19	<1.3	high school graduate		unknown	now	mild	41	76.91	356.9	5.9	0.85	no	no	yes	yes	157.5	76.7	30.9	≥30	102.3	0.0827808	6.59705	Q4	no
2011-2012	64892	2	100	34410.1	8602.51	21	20-30	male	Non-Hispanic Black	Never Married/Living with partner	1.08	<1.3	above high school	5880	high	never	mild	42	87.52	297.4	3.85	1.47	no	no	no	no	185.4	86.4	25.1	25-30	81.3	0.0696498	2.27808	Q1	no
2011-2012	64893	2	103	51664.8	12916.2	23	20-30	female	Non-Hispanic White	Never Married/Living with partner	3.44	1.3-3.5	above high school	4320	high	never	heavy	40	71.6	178.4	4.63	1.5	no	no	no	no	179.7	61.1	18.9	<25	71.3	0.074962	1.62673	Q1	no
2011-2012	64900	1	98	81684	20421	25	20-30	male	Non-Hispanic White	Never Married/Living with partner	0.93	<1.3	above high school	5760	high	never	heavy	48	80.44	345	3.85	1.29	no	no	no	no	177.1	83.1	26.5	25-30	92.2	0.0779455	3.75353	Q2	no
2011-2012	64902	2	97	41735.6	10433.9	31	30-40	male	Non-Hispanic White	Never Married/Living with partner	0.83	<1.3	above high school	3680	high	now	heavy	47	79.56	303.3	4.16	1.27	no	no	no	no	175.2	93.9	30.6	≥30	105	0.0810851	5.41235	Q3	no
2011-2012	64903	1	95	58951.5	14737.9	35	30-40	male	Non-Hispanic White	Married/Living with partner	1.84	1.3-3.5	high school graduate		unknown	now	moderate	40	81.33	410.4	4.81	1.09	no	no	no	no	163.2	68.5	25.7	25-30	82.6	0.0742445	3.47445	Q1	no
2011-2012	64914	2	96	9392.8	2348.2	31	30-40	male	Other	Never Married/Living with partner	3.67	≥3.5	above high school		unknown	never	heavy	47	73.37	261.7	3.9	1.19	no	no	no	no	163.5	50.5	18.9	<25	74.7	0.0823355	2.58578	Q1	no
2011-2012	64916	2	98	40235.7	10058.9	31	30-40	male	Non-Hispanic White	Never Married/Living with partner	1.01	<1.3	high school graduate	13920	high	now	heavy	46	88.4	362.8	3.8	1.81	no	no	no	no	172.8	86.8	29.1	25-30	97	0.0779958	4.58196	Q2	no
2011-2012	64931	2	102	61959.1	15489.8	59	50-60	female	Non-Hispanic Black	Married/Living with partner	2.04	1.3-3.5	above high school	360	low	former	former	39	556.04	380.7	3.49	0.8	no	DM	yes	yes	174.4	70.5	23.2	<25	87	0.080988	3.33732	Q1	no
2011-2012	64935	2	95	33786.7	8446.67	25	20-30	female	Non-Hispanic White	Never Married/Living with partner	2.22	1.3-3.5	above high school	2280	high	now	heavy	42	63.65	226	5.4	1.11	no	no	no	no	164.4	70.3	26	25-30	90.3	0.0802456	4.32972	Q2	no
2011-2012	64938	1	100	46478	11619.5	40	40-50	male	Non-Hispanic Black	Never Married/Living with partner	3.4	1.3-3.5	above high school	840	high	never	never	48	119.34	350.9	7.47	1.06	no	no	no	no	174.4	70.8	23.3	<25	83.5	0.0775073	2.96955	Q1	no
2011-2012	64949	1	97	210509	52627.2	26	20-30	female	Non-Hispanic White	Never Married/Living with partner	4.77	≥3.5	above high school		unknown	never	moderate	46	64.53	249.8	5.2	1.19	no	no	no	no	166.1	100.5	36.4	≥30	115.3	0.0814536	7.73395	Q4	no
2011-2012	64951	3	91	250483	62620.7	22	20-30	male	Non-Hispanic White	Married/Living with partner	1.02	<1.3	above high school	2520	high	never	moderate	47	74.26	374.7	5.38	1.06	no	no	no	no	183.4	97.2	28.9	25-30	100	0.0784095	4.24711	Q2	no
2011-2012	64953	1	101	58948.4	14737.1	44	40-50	female	Non-Hispanic White	Married/Living with partner	1.12	<1.3	above high school	360	low	never	moderate	41	98.12	333.1	4.89	2.51	no	no	no	no	169.3	54.7	19.1	<25	70.2	0.0755069	1.89758	Q1	no
2011-2012	64956	1	100	53899.8	13474.9	35	30-40	male	Non-Hispanic Black	Separated/Divorced/Widowed	5	≥3.5	above high school	400	low	now	moderate	44	129.95	345	3.75	1.42	no	no	no	no	179	93.9	29.3	25-30	102.5	0.0806094	4.82283	Q3	no
2011-2012	64961	1	97	58685.9	14671.5	56	50-60	male	Non-Hispanic White	Married/Living with partner	4.77	≥3.5	above high school		unknown	never	mild	44	98.12	315.2	4.11	1.11	no	DM	yes	no	174.3	92.8	30.5	≥30	111.9	0.0868257	6.41312	Q4	no
2011-2012	64962	2	102	20854.6	5213.65	32	30-40	female	Non-Hispanic Black	Married/Living with partner	3.25	1.3-3.5	above high school	240	low	never	moderate	40	74.26	398.5	4.94	1.6	no	no	yes	no	162	91.1	34.7	≥30	105	0.0775435	6.56327	Q4	no
2011-2012	64963	1	96	11585.8	2896.45	55	50-60	male	Non-Hispanic Black	Never Married/Living with partner	5	≥3.5	above high school	400	low	never	heavy	44	129.95	481.8	3.93	1.37	no	DM	yes	no	180.4	146.3	45	≥30	146.7	0.0863317	11.1569	Q4	no
2011-2012	64965	2	97	43035.9	10759	26	20-30	male	Non-Hispanic White	Married/Living with partner	4.97	≥3.5	above high school		unknown	now	heavy	44	92.82	410.4	4.63	0.75	no	no	no	no	160	82.6	32.3	≥30	101.5	0.0791172	6.22915	Q3	no
2011-2012	64968	1	96	9133.71	2283.43	50	50-60	female	Non-Hispanic Black	Married/Living with partner	5	≥3.5	above high school	520	low	never	moderate	43	63.65	291.5	3.7	1.78	no	no	no	no	168.7	61.9	21.8	<25	79.2	0.0781382	2.80415	Q1	no
2011-2012	64974	2	102	15356.7	3839.17	42	40-50	female	Non-Hispanic Black	Never Married/Living with partner	2.65	1.3-3.5	above high school		unknown	never	former	41	81.33	339	5.82	1.37	no	no	yes	no	167.1	118	42.3	≥30	128.1	0.081627	9.74886	Q4	no
2011-2012	64981	2	97	13839.6	3459.91	46	40-50	male	Non-Hispanic White	Married/Living with partner	0.8	<1.3	above high school	1320	high	never	never	44	68.95	297.4	5.2	0.85	no	no	no	no	172.5	81.5	27.4	25-30	101.3	0.0848622	5.14233	Q3	no
2011-2012	64994	2	92	74985.1	18746.3	27	20-30	male	Non-Hispanic White	Married/Living with partner	1.96	1.3-3.5	above high school	1440	high	never	mild	46	91.94	285.5	6.36	1.68	no	no	no	no	171.5	70.4	23.9	<25	83	0.0763861	3.063	Q1	no
2011-2012	65006	1	100	14427.4	3606.86	47	40-50	female	Non-Hispanic Black	Separated/Divorced/Widowed	3.93	≥3.5	above high school	960	high	never	never	41	73.37	309.3	5.48	1.29	no	DM	no	no	164.1	79.1	29.4	25-30	97.3	0.0797371	5.26881	Q3	no
2011-2012	65011	1	99	16201.5	4050.38	33	30-40	male	Non-Hispanic Black	Married/Living with partner	0.96	<1.3	high school graduate		unknown	now	heavy	48	87.52	350.9	3.98	1.5	no	no	no	no	186.9	88.3	25.3	25-30	92.7	0.0786795	3.28385	Q1	no
2011-2012	65014	1	95	96182.1	24045.5	59	50-60	female	Non-Hispanic White	Married/Living with partner	4.01	≥3.5	high school graduate	240	low	never	moderate	44	68.95	588.9	5.95	0.88	no	DM	yes	no	155.2	81.1	33.7	≥30	109.5	0.0842458	8.03652	Q4	no
2011-2012	65021	1	97	68773.4	17193.3	36	30-40	female	Non-Hispanic White	Married/Living with partner	1.87	1.3-3.5	above high school	1680	high	former	moderate	38	67.18	273.6	3.59	1.03	no	no	no	no	169.8	116.5	40.4	≥30	131.2	0.0855154	9.92721	Q4	no
2011-2012	65025	2	97	43210.5	10802.6	38	30-40	male	Non-Hispanic White	Never Married/Living with partner	1.08	<1.3	above high school	160	low	now	heavy	51	88.4	386.6	7.58	1.32	no	no	no	no	178.1	78.5	24.7	<25	93.3	0.08243	3.81734	Q2	no
2011-2012	65027	2	93	21116.7	5279.18	23	20-30	female	Other	Never Married/Living with partner	0.56	<1.3	above high school	600	high	never	mild	39	49.5	309.3	4.5	1.76	no	DM	no	no	156	62.5	25.7	25-30	79.8	0.0733644	3.57778	Q2	no
2011-2012	65040	2	92	31529.7	7882.43	58	50-60	female	Non-Hispanic Black	Never Married/Living with partner		unknown	high school graduate	3600	high	never	former	50	100.78	279.6	6.31	1.84	no	no	no	no	161.7	65.5	25.1	25-30	92.7	0.0850372	4.83703	Q3	no
2011-2012	65047	1	101	93347.5	23336.9	42	40-50	male	Non-Hispanic White	Married/Living with partner	3.3	1.3-3.5	high school graduate	10800	high	never	moderate	44	76.02	267.7	4.53	1.16	no	no	no	no	174.1	104.4	34.4	≥30	112.5	0.0806085	6.51508	Q4	no
2011-2012	65049	2	103	23007.3	5751.82	24	20-30	male	Other	Married/Living with partner	2.64	1.3-3.5	high school graduate	6720	high	never	heavy	45	91.05	356.9	3.98	1.14	no	no	no	no	174.3	72	23.7	<25	80.7	0.0740843	2.69105	Q1	no
2011-2012	65052	3	91	45054.2	11263.5	42	40-50	male	Non-Hispanic White	Separated/Divorced/Widowed	5	≥3.5	above high school	2760	high	never	mild	45	76.02	309.3	6.03	1.11	no	no	no	no	170.5	80.6	27.7	25-30	96.8	0.0809767	4.71797	Q2	no
2011-2012	65061	1	91	19024.7	4756.17	38	30-40	male	Other	Married/Living with partner	3.22	1.3-3.5	above high school	360	low	never	former	45	69.84	463.9	3.96	1.03	no	DM	yes	no	179.4	95.5	29.7	25-30	104.8	0.0815854	5.0744	Q3	no
2011-2012	65063	1	96	11606.8	2901.71	28	20-30	male	Non-Hispanic Black	Never Married/Living with partner	5	≥3.5	above high school		unknown	never	mild	46	118.46	380.7	4.55	1.19	no	no	no	no	173.4	79.5	26.4	25-30	89.8	0.0769158	3.70027	Q2	no
2011-2012	65066	1	95	22591.4	5647.84	45	40-50	male	Non-Hispanic White	Married/Living with partner	2.16	1.3-3.5	high school graduate		unknown	now	heavy	44	76.02	232	3.7	1.03	no	no	no	no	176.6	62.4	20	<25	81.5	0.0832356	2.66509	Q1	no
2011-2012	65072	1	93	29710.9	7427.71	27	20-30	female	Other	Never Married/Living with partner	5	≥3.5	above high school	340	low	never	mild	46	51.27	321.2	5.25	1.58	no	no	no	no	157.3	67.8	27.4	25-30	85.5	0.0750069	4.21213	Q2	no
2011-2012	65075	1	98	75550.6	18887.6	45	40-50	female	Non-Hispanic White	Married/Living with partner	4.34	≥3.5	above high school	1320	high	never	moderate	43	66.3	327.1	5.3	1.01	no	no	yes	no	154.9	68.7	28.6	25-30	95.9	0.0823915	5.86756	Q3	no
2011-2012	65076	1	99	31812.7	7953.18	50	50-60	female	Non-Hispanic Black	Married/Living with partner	1.99	1.3-3.5	high school graduate		unknown	never	mild	39	56.58	273.6	5.97	2.48	no	no	no	no	154.3	63.3	26.6	25-30	83.2	0.0751656	4.12384	Q2	no
2011-2012	65084	2	100	29519.7	7379.93	26	20-30	female	Non-Hispanic Black	Never Married/Living with partner	0.95	<1.3	above high school	2880	high	never	moderate	35	67.18	273.6	4.65	1.63	no	no	no	no	159.4	71.9	28.3	25-30	90.3	0.0770169	4.69143	Q2	no
2011-2012	65088	1	97	46239.4	11559.8	37	30-40	female	Non-Hispanic White	Never Married/Living with partner	0.4	<1.3	above high school	1680	high	former	never	47	51.27	285.5	5.53	1.24	no	no	no	no	176.7	93.5	29.9	25-30	94.5	0.073796	4.03494	Q2	no
2011-2012	65091	1	95	53054.7	13263.7	33	30-40	male	Non-Hispanic White	Married/Living with partner	1.03	<1.3	high school graduate	1760	high	former	heavy	44	91.94	303.3	6.49	1.01	no	no	no	no	171.9	81.2	27.5	25-30	93.3	0.0781068	4.196	Q2	no
2011-2012	65093	2	101	50881	12720.3	22	20-30	female	Non-Hispanic Black	Never Married/Living with partner	1.67	1.3-3.5	above high school	1120	high	never	heavy	46	87.52	297.4	5.2	1.34	no	no	no	no	154.9	76.1	31.7	≥30	93.9	0.0753241	5.56888	Q3	no
2011-2012	65102	2	95	42708	10677	35	30-40	female	Non-Hispanic White	Married/Living with partner	0.52	<1.3	above high school	2760	high	never	mild	39	58.34	333.1	3.59	1.03	no	no	no	no	169.4	108.7	37.9	≥30	116.1	0.0790586	7.50354	Q4	no
2011-2012	65106	1	96	56628.9	14157.2	32	30-40	male	Non-Hispanic Black	Married/Living with partner	2.69	1.3-3.5	high school graduate	14880	high	former	mild	47	68.95	362.8	4.86	1.37	no	no	no	no	183.5	81.6	24.2	<25	82	0.0723523	2.41644	Q1	no
2011-2012	65122	1	98	54111.9	13528	24	20-30	female	Non-Hispanic White	Never Married/Living with partner	2.62	1.3-3.5	above high school	21360	high	never	heavy	38	57.46	214.1	4.89	1.68	no	no	no	no	159.7	100.6	39.4	≥30	111.5	0.0762006	7.84034	Q4	no
2011-2012	65125	2	103	14411	3602.76	40	40-50	female	Other	Separated/Divorced/Widowed	0.65	<1.3	high school graduate	1680	high	never	never	44	50.39	172.5	6.54	1.55	no	no	no	no	149.2	61.8	27.8	25-30	86.1	0.0768108	4.91924	Q3	no
2011-2012	65131	1	101	18408.3	4602.08	24	20-30	male	Other	Never Married/Living with partner	1.24	<1.3	high school graduate		unknown	never	heavy	44	77.79	404.5	4.47	1.14	no	no	no	no	173.6	89.3	29.6	25-30	107.7	0.085424	5.89759	Q3	no
2011-2012	65135	3	91	8454.93	2113.73	55	50-60	male	Other	Married/Living with partner	5	≥3.5	above high school	640	high	never	mild	45	78.68	410.4	5.22	1.24	no	no	yes	no	172.5	82	27.6	25-30	96.8	0.0807002	4.57809	Q2	no
2011-2012	65142	2	95	9549.31	2387.33	23	20-30	male	Non-Hispanic Black	Married/Living with partner	0.03	<1.3	high school graduate	49200	high	now	moderate	46	79.56	356.9	4.22	1.27	no	no	yes	no	174.3	111.5	36.7	≥30	117	0.0802466	7.1407	Q4	no
2011-2012	65145	1	97	128999	32249.7	57	50-60	female	Mexican American	Married/Living with partner	3.59	≥3.5	high school graduate	1200	high	former	moderate	40	80.44	291.5	4.29	1.71	no	no	yes	yes	155.8	53.2	21.9	<25	80.3	0.0821869	3.65229	Q2	no
2011-2012	65149	2	102	24744.9	6186.23	31	30-40	male	Non-Hispanic Black	Married/Living with partner	0.67	<1.3	high school graduate	2160	high	never	moderate	44	74.26	410.4	4.01	1.47	no	no	yes	no	178.4	94.2	29.6	25-30	98	0.0766774	4.33091	Q2	no
2011-2012	65151	2	98	29141.7	7285.42	26	20-30	female	Mexican American	Married/Living with partner	2.16	1.3-3.5	high school graduate	720	high	former	moderate	44	67.18	243.9	4.09	1.03	no	no	yes	no	160.5	94.1	36.5	≥30	112.9	0.0809893	7.97992	Q4	no
2011-2012	65154	1	98	71896.9	17974.2	22	20-30	male	Non-Hispanic White	Never Married/Living with partner	0.4	<1.3	above high school	3480	high	never	mild	50	89.28	398.5	4.37	1.5	no	no	no	no	177.6	78	24.7	<25	84.8	0.0750256	2.94613	Q1	no
2011-2012	65156	2	97	13040.8	3260.19	44	40-50	male	Non-Hispanic White	Separated/Divorced/Widowed	1.84	1.3-3.5	high school graduate	12080	high	now	heavy	43	82.21	345	4.45	1.45	no	no	no	no	179.4	70.9	22	<25	83.5	0.0794012	2.73356	Q1	no
2011-2012	65164	2	97	14080.9	3520.23	42	40-50	male	Non-Hispanic Black	Married/Living with partner	0.3	<1.3	high school graduate		unknown	now	mild	39	88.4	404.5	3.7	1.11	no	DM	yes	yes	164.8	115.4	42.5	≥30	137.2	0.0877572	11.7673	Q4	yes
2011-2012	65169	3	90	6820.25	1705.06	59	50-60	female	Other	Married/Living with partner	0	<1.3	high school graduate	1200	high	never	former	44	66.3	279.6	5.07	1.19	no	no	yes	no	153.3	51.3	21.8	<25	81.3	0.0841424	3.94544	Q2	no
2011-2012	65173	2	90	6553.9	1638.47	41	40-50	female	Other	Married/Living with partner	0.65	<1.3	above high school	3920	high	never	mild	43	66.3	315.2	4.68	1.34	no	no	no	no	158.1	71.6	28.6	25-30	92.8	0.0789171	5.13622	Q3	no
2011-2012	65174	2	91	41575.5	10393.9	31	30-40	female	Non-Hispanic White	Married/Living with partner	4.19	≥3.5	above high school	960	high	never	mild	38	57.46	356.9	4.24	0.88	no	no	no	no	161.6	77.6	29.7	25-30	102.6	0.0841568	6.24177	Q3	no
2011-2012	65176	2	95	35170.5	8792.63	45	40-50	female	Non-Hispanic Black	Married/Living with partner	2.32	1.3-3.5	above high school	480	low	never	never	37	68.07	350.9	6.08	1.24	no	no	yes	no	155	104.8	43.6	≥30	114.6	0.0743067	8.96611	Q4	no
2011-2012	65179	1	100	11602.1	2900.52	48	40-50	male	Other	Married/Living with partner	5	≥3.5	above high school	1080	high	former	mild	43	73.37	327.1	6.98	0.75	no	DM	yes	no	174.9	89.3	29.2	25-30	101.7	0.0810969	5.01522	Q3	no
2011-2012	65182	2	93	65532.5	16383.1	45	40-50	male	Other	Married/Living with partner	0.43	<1.3	high school graduate	240	low	now	never	45	85.75	333.1	5.59	1.03	no	DM	yes	no	170.3	71.6	24.7	<25	87.9	0.0794176	3.66669	Q2	no
2011-2012	65184	2	92	10740.8	2685.2	50	50-60	female	Other	Married/Living with partner		unknown	below high school		unknown	never	unknown	44	59.23	226	6.05	1.6	no	no	no	no	155.6	55.7	23	<25	81.4	0.0806865	3.80305	Q2	no
2011-2012	65188	1	93	7324.66	1831.16	59	50-60	female	Other	Married/Living with partner	5	≥3.5	above high school	360	low	never	never	38	91.05	416.4	7.29	1.06	no	DM	yes	no	167.5	72.1	25.7	25-30	91.5	0.0811817	4.26789	Q2	no
2011-2012	65191	1	93	43823.2	10955.8	30	30-40	female	Other	Married/Living with partner	2.3	1.3-3.5	above high school		unknown	never	heavy	42	52.16	208.2	4.29	1.68	no	no	no	no	161	47.2	18.2	<25	73.9	0.0841752	2.62221	Q1	no
2011-2012	65192	1	97	78310.6	19577.6	52	50-60	female	Other	Married/Living with partner	5	≥3.5	above high school	3360	high	never	mild	45	57.46	327.1	4.6	1.14	no	no	no	no	157.7	64.9	26.1	25-30	88.2	0.0798226	4.53867	Q2	no
2011-2012	65194	1	93	14936.8	3734.21	31	30-40	male	Other	Never Married/Living with partner	1.84	1.3-3.5	above high school	2160	high	now	heavy	50	66.3	339	5.07	1.45	no	no	no	no	180.4	73.2	22.5	<25	83	0.0775363	2.64084	Q1	no
2011-2012	65195	2	99	13253.4	3313.35	43	40-50	male	Non-Hispanic Black	Married/Living with partner	4.9	≥3.5	above high school	7920	high	never	mild	42	70.72	350.9	4.91	1.42	no	DM	yes	no	183.5	132.8	39.4	≥30	125.1	0.0797582	7.40975	Q4	no
2011-2012	65198	2	94	65605.5	16401.4	32	30-40	male	Mexican American	Married/Living with partner	1.34	1.3-3.5	below high school	360	low	never	former	48	68.95	261.7	3.34	1.22	no	no	no	no	167.7	63.2	22.5	<25	77.2	0.074799	2.64527	Q1	no
2011-2012	65199	3	91	9402.48	2350.62	51	50-60	female	Other	Married/Living with partner	1.33	1.3-3.5	above high school	14880	high	never	unknown	37	44.2	255.8	5.25	1.94	no	no	no	no	154.9	59.1	24.6	<25	87.2	0.0828325	4.61584	Q2	no
2011-2012	65202	2	102	41132.3	10283.1	45	40-50	male	Other	Separated/Divorced/Widowed	1.08	<1.3	below high school	12720	high	former	heavy	46	78.68	327.1	4.89	1.32	no	no	no	no	167.7	72.1	25.6	25-30	87	0.0773439	3.71789	Q2	no
2011-2012	65205	2	91	322202	80550.6	56	50-60	male	Non-Hispanic White	Married/Living with partner	1.61	1.3-3.5	high school graduate	13440	high	now	mild	47	83.98	339	5.84	1.37	no	no	no	no	176.4	71.1	22.8	<25	85.2	0.0797812	3.04539	Q1	no
2011-2012	65217	2	92	37150.9	9287.73	22	20-30	female	Other	Never Married/Living with partner	0.4	<1.3	above high school	680	high	never	mild	38	53.92	214.1	4.29	1.58	no	no	no	no	158.7	47.3	18.8	<25	64.5	0.0724157	1.77151	Q1	no
2011-2012	65223	2	101	53217.9	13304.5	20	20-30	male	Non-Hispanic Black	Never Married/Living with partner		unknown	above high school	3480	high	never	mild	42	112.27	475.8	3.65	1.11	no	no	no	no	173.1	113.3	37.8	≥30	109.8	0.0740956	6.22772	Q3	no
2011-2012	65225	2	103	8890.07	2222.52	34	30-40	female	Other	Never Married/Living with partner	5	≥3.5	above high school	1680	high	never	moderate	43	64.53	327.1	6.15	1.37	no	no	no	no	158.9	69	27.3	25-30	85.8	0.075073	4.13911	Q2	no
2011-2012	65227	1	103	11723.8	2930.95	30	30-40	female	Non-Hispanic White	Never Married/Living with partner	0.37	<1.3	above high school		unknown	now	heavy	39	71.6	297.4	5.25	1.24	no	no	no	no	164	101.3	37.7	≥30	105.5	0.0732717	6.44463	Q4	no
2011-2012	65229	2	91	269819	67454.8	31	30-40	male	Non-Hispanic White	Never Married/Living with partner	3.93	≥3.5	above high school	4920	high	never	heavy	47	91.05	315.2	3.47	1.09	no	no	no	no	178.4	78.8	24.8	<25	88.5	0.0779133	3.28551	Q1	no
2011-2012	65231	2	96	65709	16427.3	31	30-40	male	Other	Married/Living with partner	1.25	<1.3	high school graduate	5040	high	never	heavy	44	66.3	356.9	5.15	0.88	no	no	no	no	168.9	131.1	46	≥30	134.4	0.0805525	10.6189	Q4	yes
2011-2012	65233	1	92	88523.2	22130.8	30	30-40	male	Mexican American	Married/Living with partner	3.9	≥3.5	above high school	6480	high	never	mild	47	106.96	303.3	4.86	1.22	no	no	no	no	172	79.5	26.9	25-30	84	0.0713423	3.14332	Q1	no
2011-2012	65237	1	90	128814	32203.6	25	20-30	female	Non-Hispanic White	Married/Living with partner	0.27	<1.3	above high school	21000	high	former	mild	44	59.23	237.9	4.47	1.78	no	no	no	no	154.6	64.9	27.2	25-30	72	0.0640248	2.7384	Q1	no
2011-2012	65249	2	101	37406.4	9351.61	23	20-30	female	Non-Hispanic White	Never Married/Living with partner	0.73	<1.3	above high school	5640	high	never	moderate	47	70.72	285.5	5.87	1.71	no	no	no	no	164.9	62.3	22.9	<25	82.6	0.0797651	3.37588	Q1	no
2011-2012	65250	1	94	12412.9	3103.22	41	40-50	male	Non-Hispanic White	Never Married/Living with partner	0.9	<1.3	high school graduate	2240	high	now	heavy	45	55.69	440.2	5.12	1.45	no	no	no	no	186.5	88.1	25.3	25-30	108.4	0.0921035	5.00992	Q3	no
2011-2012	65255	1	99	16060.2	4015.05	52	50-60	male	Non-Hispanic White	Separated/Divorced/Widowed	5	≥3.5	above high school	960	high	never	mild	42	80.44	505.6	4.4	1.09	no	no	no	no	171.5	92	31.3	≥30	109.3	0.0840347	6.29991	Q3	no
2011-2012	65256	2	91	41575.5	10393.9	36	30-40	female	Other	Married/Living with partner	5	≥3.5	above high school	640	high	never	mild	45	77.79	202.2	4.24	1.97	no	no	no	no	163.8	57.2	21.3	<25	71.5	0.0727047	2.2453	Q1	no
2011-2012	65262	1	93	50944.9	12736.2	35	30-40	male	Other	Never Married/Living with partner	2.38	1.3-3.5	above high school	600	high	never	mild	46	61	404.5	5.28	1.19	no	no	no	no	167.1	63.7	22.8	<25	88.6	0.0852424	3.94322	Q2	no
2011-2012	65264	1	90	17419.3	4354.83	40	40-50	male	Other	Married/Living with partner		unknown	high school graduate	1920	high	never	heavy	46	92.82	321.2	5.53	1.19	no	no	no	no	184.8	92.2	27	25-30	99.4	0.0812443	4.0969	Q2	no
2011-2012	65265	1	97	47226.5	11806.6	56	50-60	male	Mexican American	Married/Living with partner	0.5	<1.3	high school graduate		unknown	never	unknown	46	80.44	350.9	4.6	1.24	no	no	no	no	175.1	87.8	28.6	25-30	102.7	0.0829883	5.1263	Q3	no
2011-2012	65266	3	92	10103.5	2525.87	55	50-60	female	Mexican American	Married/Living with partner	2.45	1.3-3.5	below high school	1440	high	former	former	45	78.68	232	5.28	1.68	no	no	no	no	159	65.8	26	25-30	88.5	0.0799704	4.48228	Q2	no
2011-2012	65268	2	101	62982	15745.5	20	20-30	female	Other	Never Married/Living with partner	4.82	≥3.5	above high school	1240	high	never	never	47	49.5	255.8	3.96	1.14	no	no	no	no	156.6	48.3	19.7	<25	70.5	0.0772353	2.47224	Q1	no
2011-2012	65269	1	102	10171.4	2542.84	24	20-30	male	Non-Hispanic White	Married/Living with partner	0.21	<1.3	above high school	9600	high	never	mild	41	91.94	392.6	4.22	1.22	no	no	no	no	174.2	90.2	29.7	25-30	97	0.076632	4.48704	Q2	no
2011-2012	65270	1	94	15599.7	3899.93	24	20-30	male	Non-Hispanic White	Married/Living with partner	1.47	1.3-3.5	above high school	6480	high	never	former	46	88.4	404.5	5.48	1.58	no	no	no	no	175.7	94	30.4	≥30	103	0.0797754	5.11977	Q3	no
2011-2012	65271	1	91	66039.4	16509.8	27	20-30	female	Non-Hispanic White	Married/Living with partner	1.07	<1.3	above high school	2160	high	now	heavy	43	60.11	309.3	4.19	0.8	no	no	no	no	166.5	88.2	31.8	≥30	96.4	0.0744307	4.96064	Q3	no
2011-2012	65285	1	100	18704.5	4676.12	44	40-50	male	Mexican American	Married/Living with partner	2.17	1.3-3.5	high school graduate		unknown	former	heavy	42	58.34	368.8	8.28	1.29	no	no	no	no	170.7	70.6	24.2	<25	89.2	0.0816027	3.79162	Q2	no
2011-2012	65288	1	92	163475	40868.7	41	40-50	female	Mexican American	Separated/Divorced/Widowed	5	≥3.5	above high school	1440	high	former	mild	45	68.95	202.2	5.87	1.71	no	no	no	no	164.9	66.8	24.6	<25	88	0.0810181	4.01189	Q2	no
2011-2012	65291	2	94	21941.2	5485.29	29	20-30	male	Other	Married/Living with partner	2.51	1.3-3.5	high school graduate		unknown	former	former	34	180.34	541.3	6.18	1.09	no	no	no	no	165.4	86.4	31.6	≥30	102.3	0.0795823	5.85334	Q3	no
2011-2012	65299	2	94	44632.5	11158.1	29	20-30	male	Non-Hispanic White	Married/Living with partner	5	≥3.5	above high school	11760	high	now	mild	44	81.33	303.3	3.47	1.14	no	no	no	no	184.7	77.5	22.7	<25	82.8	0.0759941	2.44035	Q1	no
2011-2012	65306	1	100	78896.4	19724.1	30	30-40	female	Non-Hispanic White	Married/Living with partner	1.18	<1.3	high school graduate	1620	high	former	former	46	61	178.4	4.6	1.71	no	no	no	no	158.5	60.1	23.9	<25	82.8	0.0792654	3.78854	Q2	no
2011-2012	65308	1	94	36280.3	9070.09	54	50-60	female	Mexican American	Married/Living with partner	1.07	<1.3	below high school		unknown	former	heavy	45	93.7	279.6	6.85	1.42	no	no	no	no	150.9	60.6	26.6	25-30	91	0.0831334	5.49703	Q3	no
2011-2012	65310	1	101	64113.5	16028.4	40	40-50	male	Non-Hispanic White	Separated/Divorced/Widowed	1.21	<1.3	high school graduate	9600	high	former	heavy	43	106.96	505.6	3.34	0.83	no	no	yes	no	174.3	137.3	45.2	≥30	137.5	0.0820783	10.4107	Q4	no
2011-2012	65316	1	100	52836.8	13209.2	54	50-60	male	Non-Hispanic Black	Married/Living with partner	5	≥3.5	above high school	1440	high	former	mild	42	91.05	392.6	4.24	1.19	no	DM	no	no	177.6	94.6	30	≥30	103.8	0.080673	5.08078	Q3	no
2011-2012	65317	1	99	36368	9091.99	26	20-30	female	Other	Never Married/Living with partner	0.6	<1.3	above high school	3120	high	never	never	41	64.53	350.9	5.22	1.22	no	DM	yes	no	167.4	134.9	48.1	≥30	145.9	0.0852604	13.0472	Q4	no
2011-2012	65320	2	91	267731	66932.8	39	30-40	male	Non-Hispanic White	Never Married/Living with partner	0.98	<1.3	high school graduate	12000	high	now	moderate	42	107.85	428.3	4.81	1.14	no	no	no	no	183.9	93.2	27.6	25-30	98.4	0.0794508	4.04034	Q2	no
2011-2012	65322	2	90	80185.6	20046.4	23	20-30	female	Other	Married/Living with partner	1.35	1.3-3.5	above high school		unknown	never	heavy	43	65.42	261.7	4.53	1.76	no	no	no	no	154.9	68.9	28.7	25-30	81.5	0.0698571	3.86236	Q2	no
2011-2012	65327	2	97	18453.7	4613.43	38	30-40	male	Non-Hispanic Black	Separated/Divorced/Widowed		unknown	high school graduate	1920	high	never	heavy	42	114.04	273.6	5.77	1.37	no	no	no	no	175.8	93.7	30.3	≥30	102.8	0.0797729	5.0873	Q3	no
2011-2012	65331	2	95	27260.9	6815.23	54	50-60	female	Non-Hispanic Black	Never Married/Living with partner	0.81	<1.3	above high school	1200	high	never	former	39	56.58	285.5	6.39	1.47	no	no	yes	no	177.9	114.8	36.3	≥30	116.9	0.0799445	6.78472	Q4	no
2011-2012	65335	1	102	13365.8	3341.45	55	50-60	male	Other	Married/Living with partner	2.39	1.3-3.5	above high school	840	high	former	mild	43	99.01	422.3	3.88	1.19	no	no	yes	no	176.3	91.1	29.3	25-30	107	0.0847902	5.58542	Q3	no
2011-2012	65336	1	100	75475.4	18868.8	20	20-30	female	Non-Hispanic White	Never Married/Living with partner	5	≥3.5	above high school	360	low	never	heavy	45	53.92	202.2	4.01	1.29	no	no	no	no	163.6	46.8	17.5	<25	67.3	0.0780605	1.84699	Q1	no
2011-2012	65338	2	101	47902.7	11975.7	22	20-30	female	Other	Never Married/Living with partner	0.22	<1.3	above high school	9800	high	never	heavy	42	52.16	362.8	3.78	1.16	no	no	no	no	162.6	58.7	22.2	<25	77.5	0.0769436	2.93098	Q1	no
2011-2012	65341	2	94	68468.7	17117.2	42	40-50	male	Non-Hispanic White	Married/Living with partner	5	≥3.5	above high school	240	low	never	unknown	46	86.63	345	5.72	1.29	no	no	no	no	180.4	74.5	22.9	<25	91.1	0.0841091	3.45285	Q1	no
2011-2012	65347	3	91	9774.57	2443.64	30	30-40	female	Other	Married/Living with partner	3.67	≥3.5	above high school	2480	high	never	moderate	47	73.37	339	4.58	1.58	no	no	no	no	152.8	59.8	25.6	25-30	82.3	0.0766499	4.11175	Q2	no
2011-2012	65348	2	98	42035.1	10508.8	45	40-50	female	Non-Hispanic White	Married/Living with partner	5	≥3.5	above high school	840	high	never	heavy	40	53.92	267.7	6.67	2.35	no	no	yes	no	160.8	76.2	29.5	25-30	100.4	0.0829296	5.99133	Q3	no
2011-2012	65353	2	100	19027.4	4756.84	42	40-50	female	Non-Hispanic Black	Married/Living with partner	4.97	≥3.5	above high school		unknown	never	mild	35	61.88	160.6	3.96	1.71	no	no	no	no	169.7	83.3	28.9	25-30	95.4	0.0777635	4.59943	Q2	no
2011-2012	65358	1	91	180907	45226.8	45	40-50	female	Other	Married/Living with partner	3.8	≥3.5	above high school	2040	high	never	former	42	61.88	285.5	3.9	1.14	no	no	no	no	154.1	66.9	28.2	25-30	95.5	0.0830366	5.88203	Q3	no
2011-2012	65368	2	98	13329.9	3332.47	23	20-30	male	Non-Hispanic White	Married/Living with partner	0.54	<1.3	high school graduate	8640	high	now	former	45	63.65	345	3.21	1.27	no	no	no	no	166.2	46.2	16.7	<25	65.8	0.0781207	1.61395	Q1	no
2011-2012	65373	1	91	300840	75209.9	45	40-50	female	Non-Hispanic White	Married/Living with partner	5	≥3.5	above high school	400	low	never	mild	44	68.07	249.8	6.88	1.47	no	no	no	no	174.7	79.7	26.1	25-30	97.6	0.0839221	4.52568	Q2	no
2011-2012	65375	2	98	238873	59718.3	52	50-60	female	Non-Hispanic White	Married/Living with partner	5	≥3.5	high school graduate	840	high	never	never	44	75.14	190.3	7.86	2.46	no	no	no	no	146.4	58.7	27.4	25-30	83	0.0754757	4.70083	Q2	yes
2011-2012	65396	2	101	6936.9	1734.23	54	50-60	male	Other	Separated/Divorced/Widowed		unknown	above high school	50400	high	now	mild	43	58.34	321.2	3.9	1.47	no	no	no	no	169.1	81.1	28.4	25-30	104.4	0.0862482	5.82733	Q3	no
2011-2012	65399	2	99	19793.8	4948.44	59	50-60	male	Non-Hispanic Black	Married/Living with partner	4.34	≥3.5	above high school	840	high	now	moderate	40	65.42	291.5	4.78	0.72	no	no	yes	no	165.7	68	24.8	<25	90.4	0.0825796	4.25343	Q2	no
2011-2012	65404	2	101	66339.1	16584.8	27	20-30	female	Other	Never Married/Living with partner	2.85	1.3-3.5	above high school	2340	high	never	mild	43	63.65	249.8	4.09	1.4	no	no	no	no	151.4	42.9	18.7	<25	64.8	0.0747511	2.10789	Q1	no
2011-2012	65406	1	98	200164	50041.1	20	20-30	male	Non-Hispanic White	Never Married/Living with partner	0.22	<1.3	above high school	5720	high	never	heavy	51	88.4	452	5.43	1.29	no	no	no	no	173.1	69	23	<25	78.6	0.0738678	2.53791	Q1	no
2011-2012	65407	2	100	14333.9	3583.48	46	40-50	male	Non-Hispanic Black	Married/Living with partner	0.99	<1.3	high school graduate	160	low	never	moderate	42	91.05	303.3	5.97	1.24	no	no	no	no	180.7	80	24.5	<25	95.4	0.0841315	3.89801	Q2	no
2011-2012	65416	1	98	43342.5	10835.6	23	20-30	male	Other	Never Married/Living with partner	2.15	1.3-3.5	above high school	5340	high	now	never	47	88.4	350.9	3.7	2.09	no	no	no	no	171.7	67.4	22.9	<25	76.2	0.0721129	2.3653	Q1	no
2011-2012	65420	2	98	11204.4	2801.09	24	20-30	female	Non-Hispanic Black	Married/Living with partner	0.59	<1.3	above high school	360	low	never	unknown	40	59.23	273.6	4.97	1.29	no	no	no	no	167	100.7	36.1	≥30	114.8	0.081329	7.55733	Q4	no
2011-2012	65423	2	95	8368.93	2092.23	50	50-60	male	Mexican American	Separated/Divorced/Widowed	2.24	1.3-3.5	below high school		unknown	now	heavy	46	65.42	380.7	5.09	1.78	no	no	yes	no	170.1	86.1	29.8	25-30	107.4	0.0856725	6.15781	Q3	no
2011-2012	65430	2	94	20875.3	5218.83	34	30-40	female	Other	Married/Living with partner	2.51	1.3-3.5	high school graduate	160	low	never	former	41	43.32	220.1	4.45	1.27	no	no	no	no	157.6	83	33.4	≥30	98.2	0.0754228	5.96112	Q3	no
2011-2012	65434	2	95	7267.72	1816.93	34	30-40	female	Other	Married/Living with partner	5	≥3.5	above high school	300	low	never	never	45	53.92	350.9	4.24	1.37	no	no	no	no	152.7	52.1	22.3	<25	77	0.0786505	3.43899	Q1	no
2011-2012	65447	2	95	27657.5	6914.37	44	40-50	male	Non-Hispanic Black	Married/Living with partner	5	≥3.5	high school graduate		unknown	never	unknown	44	78.68	350.9	3.49	1.11	no	DM	yes	no	178.4	95.5	30	≥30	108.4	0.084059	5.60154	Q3	no
2011-2012	65450	2	98	52109.8	13027.5	49	40-50	female	Mexican American	Married/Living with partner	1.21	<1.3	high school graduate	7680	high	never	never	44	43.32	232	5.15	1.19	no	no	no	no	158.4	62.1	24.8	<25	83.6	0.0781078	3.89466	Q2	no
2011-2012	65451	2	91	55482.2	13870.6	33	30-40	female	Non-Hispanic White	Married/Living with partner	4.2	≥3.5	above high school	240	low	never	mild	47	68.07	285.5	3.67	1.03	no	no	no	no	170.6	84.6	29.1	25-30	97.2	0.0786589	4.76105	Q2	no
2011-2012	65454	1	99	5976.13	1494.03	36	30-40	female	Other	Separated/Divorced/Widowed	4.76	≥3.5	above high school	1360	high	never	never	43	65.42	321.2	6.88	1.16	no	no	no	no	162.5	56.7	21.5	<25	75.9	0.0770057	2.76214	Q1	no
2011-2012	65457	1	92	6137.97	1534.49	25	20-30	male	Other	Never Married/Living with partner	4.44	≥3.5	above high school	640	high	never	mild	43	84.86	297.4	3.72	1.37	no	no	no	no	174.6	75.8	24.9	<25	90.3	0.0801431	3.68675	Q2	no
2011-2012	65461	2	96	40066.9	10016.7	50	50-60	male	Non-Hispanic Black	Married/Living with partner	1.08	<1.3	high school graduate		unknown	now	former	40	94.59	487.7	4.73	1.06	no	no	no	no	171.3	85.7	29.2	25-30	108	0.0870208	6.13585	Q3	no
2011-2012	65469	1	95	74575.4	18643.8	58	50-60	male	Non-Hispanic White	Separated/Divorced/Widowed		unknown	above high school		unknown	now	mild	43	76.91	356.9	4.78	0.93	no	no	no	no	170	127.8	44.2	≥30	140.8	0.0863833	11.6305	Q4	yes
2011-2012	65475	1	96	21579.8	5394.95	44	40-50	female	Non-Hispanic Black	Married/Living with partner	5	≥3.5	high school graduate	9720	high	never	mild	37	68.07	339	3.96	1.29	no	no	yes	no	165.1	128	47	≥30	149.5	0.0893379	14.2117	Q4	no
2011-2012	65476	1	101	32502.6	8125.65	32	30-40	female	Non-Hispanic Black	Never Married/Living with partner	0.21	<1.3	above high school	360	low	never	mild	38	70.72	327.1	3.39	1.03	no	no	yes	no	167.6	149.1	53.1	≥30	135.5	0.0740865	11.0102	Q4	no
2011-2012	65479	1	100	41447.3	10361.8	51	50-60	male	Non-Hispanic Black	Married/Living with partner	3.7	≥3.5	above high school	1440	high	never	mild	42	124.64	469.9	5.17	1.32	no	no	yes	no	188.9	174.6	48.9	≥30	151.1	0.0822134	10.7459	Q4	no
2011-2012	65485	1	97	18860	4715.01	42	40-50	male	Non-Hispanic White	Married/Living with partner	1.03	<1.3	above high school	12480	high	never	heavy	42	76.02	404.5	5.56	1.34	no	no	yes	no	173.6	118.8	39.4	≥30	124.9	0.0818697	8.41388	Q4	no
2011-2012	65488	1	90	37064.6	9266.15	38	30-40	male	Non-Hispanic White	Married/Living with partner	2.1	1.3-3.5	above high school	960	high	former	mild	45	75.14	321.2	5.15	1.6	no	no	no	no	182.1	77.2	23.3	<25	89.6	0.0813921	3.21068	Q1	no
2011-2012	65491	1	100	63518.9	15879.7	25	20-30	female	Non-Hispanic Black	Never Married/Living with partner	0.85	<1.3	high school graduate		unknown	now	unknown	43	87.52	249.8	4.11	1.27	no	no	no	no	167	97.1	34.8	≥30	106.7	0.0774616	6.33863	Q3	no
2011-2012	65500	2	100	21291.8	5322.95	46	40-50	male	Non-Hispanic Black	Separated/Divorced/Widowed	4.82	≥3.5	high school graduate	12480	high	never	former	39	88.4	279.6	5.79	1.09	no	no	yes	no	173.1	94.6	31.6	≥30	98.6	0.0749785	4.75803	Q2	no
2011-2012	65501	1	98	36665.2	9166.3	24	20-30	female	Non-Hispanic White	Never Married/Living with partner	0	<1.3	above high school	2760	high	never	never	43	49.5	232	2.9	1.24	no	no	no	no	155	54.8	22.8	<25	75	0.0749213	3.0613	Q1	no
2011-2012	65503	2	102	27279	6819.75	44	40-50	female	Mexican American	Married/Living with partner	1.02	<1.3	high school graduate		unknown	never	never	41	48.62	333.1	4.99	0.78	no	no	no	no	158	106.8	42.8	≥30	124.6	0.081014	10.4028	Q4	no
2011-2012	65505	3	92	9465.33	2366.33	55	50-60	male	Other	Married/Living with partner	5	≥3.5	above high school	3600	high	former	heavy	44	65.42	309.3	3.59	1.53	no	DM	no	no	172.3	66.5	22.4	<25	87	0.0834087	3.4518	Q1	no
2011-2012	65508	2	95	19456.2	4864.05	31	30-40	male	Other	Married/Living with partner	4.45	≥3.5	above high school	3960	high	never	moderate	44	88.4	469.9	5.09	1.09	no	no	no	no	174.1	85.8	28.3	25-30	94.6	0.077203	4.20842	Q2	no
2011-2012	65513	1	92	23844.1	5961.02	32	30-40	male	Mexican American	Married/Living with partner	3.04	1.3-3.5	high school graduate	11520	high	now	heavy	41	56.58	309.3	4.84	0.62	no	no	yes	no	177.9	134.9	42.6	≥30	134.9	0.0829184	9.50682	Q4	no
2011-2012	65517	2	94	20001	5000.25	25	20-30	female	Mexican American	Married/Living with partner	2.7	1.3-3.5	above high school	6480	high	never	mild	46	55.69	202.2	4.45	1.58	no	no	no	no	151.8	60.8	26.4	25-30	94.8	0.0867834	5.99434	Q3	yes
2011-2012	65520	2	101	87630.5	21907.6	36	30-40	female	Non-Hispanic Black	Married/Living with partner	2.58	1.3-3.5	above high school	1200	high	never	moderate	40	70.72	356.9	4.99	1.55	no	no	no	no	163.4	104.6	39.2	≥30	117	0.0793175	8.32008	Q4	no
2011-2012	65534	2	95	50821.5	12705.4	31	30-40	female	Non-Hispanic Black	Never Married/Living with partner	0.18	<1.3	above high school	1440	high	never	never	39	61	226	4.11	1.34	no	no	no	no	161.6	80.7	30.9	≥30	93.8	0.0749336	4.99268	Q3	no
2011-2012	65539	1	92	6137.97	1534.49	27	20-30	male	Other	Never Married/Living with partner	4.44	≥3.5	above high school	4800	high	never	moderate	41	74.26	452	5.53	1.27	no	no	no	no	170.5	78.8	27.1	25-30	98.2	0.0833559	4.89481	Q3	no
2011-2012	65543	3	92	66076.5	16519.1	23	20-30	male	Non-Hispanic White	Never Married/Living with partner	5	≥3.5	above high school	10320	high	never	moderate	47	90.17	350.9	6.23	1.4	no	no	no	no	168.2	70.3	24.8	<25	87	0.0788809	3.6879	Q2	no
2011-2012	65546	1	92	14931	3732.76	22	20-30	female	Non-Hispanic Black	Never Married/Living with partner	1.31	1.3-3.5	above high school	600	high	never	heavy	42	76.02	309.3	3.98	1.45	no	no	no	no	169.4	74.1	25.8	25-30	95.8	0.0843003	4.67068	Q2	no
2011-2012	65550	2	96	17595.3	4398.83	31	30-40	male	Other	Married/Living with partner	3.36	1.3-3.5	high school graduate	11520	high	never	heavy	41	66.3	356.9	5.15	1.29	no	no	no	no	175.7	117.8	38.2	≥30	131.3	0.0873313	9.19111	Q4	no
2011-2012	65553	2	90	68341.5	17085.4	42	40-50	female	Other	Separated/Divorced/Widowed	0.46	<1.3	high school graduate	3360	high	never	unknown	40	45.97	148.7	3.26	1.24	no	no	no	no	153.8	56	23.7	<25	80.1	0.0782808	3.75737	Q2	no
2011-2012	65554	1	95	58008.6	14502.1	47	40-50	male	Non-Hispanic White	Separated/Divorced/Widowed	1.19	<1.3	high school graduate	12160	high	now	heavy	48	91.94	398.5	6.47	0.96	no	no	yes	no	174.6	95.5	31.3	≥30	108.3	0.0825233	5.89485	Q3	no
2011-2012	65558	1	100	23426.6	5856.64	36	30-40	female	Non-Hispanic Black	Married/Living with partner	5	≥3.5	above high school	360	low	former	heavy	38	110.5	452	5.12	1.09	no	no	yes	no	180.9	113.6	34.7	≥30	116.3	0.0812782	6.43499	Q4	no
2011-2012	65563	1	91	27803.6	6950.89	25	20-30	male	Non-Hispanic White	Never Married/Living with partner	0.55	<1.3	above high school	720	high	never	moderate	50	88.4	285.5	5.07	1.14	no	no	no	no	173.5	68.1	22.6	<25	79	0.0750306	2.55933	Q1	no
2011-2012	65565	1	91	248825	62206.3	27	20-30	male	Non-Hispanic White	Married/Living with partner	2.69	1.3-3.5	high school graduate	1600	high	never	mild	45	74.26	315.2	4.94	1.29	no	no	no	no	174.7	88.4	29	25-30	100.5	0.0805541	4.88004	Q3	no
2011-2012	65566	3	91	175715	43928.8	30	30-40	female	Non-Hispanic White	Married/Living with partner	1.95	1.3-3.5	above high school	1560	high	never	mild	46	72.49	184.4	4.53	1.68	no	no	no	no	172.1	87.7	29.6	25-30	96.4	0.0767937	4.55657	Q2	no
2011-2012	65567	1	95	81757.5	20439.4	20	20-30	male	Non-Hispanic White	Married/Living with partner	0.21	<1.3	high school graduate	13200	high	now	mild	45	87.52	469.9	5.15	0.91	no	no	no	no	182.1	78.3	23.6	<25	91.5	0.0824122	3.40527	Q1	no
2011-2012	65573	1	96	43623.5	10905.9	44	40-50	male	Non-Hispanic Black	Separated/Divorced/Widowed	3.58	≥3.5	above high school	120	low	former	former	39	95.47	475.8	4.65	0.88	no	no	yes	no	181.2	140.5	42.8	≥30	140.1	0.0850609	9.94213	Q4	no
2011-2012	65575	2	94	22297.1	5574.27	28	20-30	male	Other	Married/Living with partner	1.74	1.3-3.5	high school graduate	6160	high	never	heavy	48	67.18	315.2	6.96	1.94	no	no	no	no	163.1	57.3	21.5	<25	81.8	0.0828388	3.3876	Q1	no
2011-2012	65576	2	102	31596.9	7899.22	27	20-30	female	Mexican American	Married/Living with partner	2.3	1.3-3.5	above high school	2400	high	never	moderate	44	63.65	291.5	3.62	1.42	no	no	no	no	171.3	56.6	19.3	<25	74.7	0.0793238	2.23827	Q1	no
2011-2012	65577	3	90	40433.1	10108.3	54	50-60	male	Non-Hispanic Black	Married/Living with partner	5	≥3.5	above high school	420	low	never	mild	42	83.98	309.3	3.93	0.88	no	no	no	no	161.4	106.7	41	≥30	123.5	0.0817572	9.70712	Q4	no
2011-2012	65581	2	101	51003.3	12750.8	46	40-50	male	Non-Hispanic Black	Married/Living with partner	2.58	1.3-3.5	high school graduate	1640	high	now	moderate	49	77.79	452	5.53	1.22	no	no	yes	no	181.6	85.5	25.9	25-30	97	0.0822269	4.0216	Q2	no
2011-2012	65585	2	91	11127.4	2781.86	49	40-50	female	Other	Married/Living with partner	2.34	1.3-3.5	above high school		unknown	never	former	42	59.23	261.7	4.5	2.07	no	no	no	no	151.5	51.7	22.5	<25	82	0.0835897	4.16537	Q2	no
2011-2012	65586	2	97	18269	4567.24	35	30-40	female	Non-Hispanic Black	Married/Living with partner	0.46	<1.3	high school graduate	1080	high	never	heavy	37	77.79	345	5.09	1.11	no	no	yes	no	162.4	103.1	39.1	≥30	119.2	0.0811955	8.81556	Q4	no
2011-2012	65590	2	93	12377.8	3094.46	43	40-50	female	Non-Hispanic Black	Never Married/Living with partner	2.07	1.3-3.5	high school graduate	13920	high	never	mild	40	69.84	261.7	4.11	1.66	no	no	yes	no	160.9	85.6	33.1	≥30	96.5	0.0737956	5.42221	Q3	no
2011-2012	65593	2	100	77471.1	19367.8	51	50-60	female	Other	Married/Living with partner	3.58	≥3.5	above high school	1800	high	never	former	45	67.18	243.9	5.15	0.88	no	no	no	no	159.5	86.4	34	≥30	101	0.0762	6.20169	Q3	no
2011-2012	65599	3	90	7129.72	1782.43	56	50-60	female	Non-Hispanic Black	Married/Living with partner	4.2	≥3.5	above high school	2640	high	now	heavy	40	90.17	339	4.47	1.16	no	DM	yes	yes	171	128.2	43.8	≥30	134.4	0.0827152	10.3232	Q4	no
2011-2012	65604	1	102	4374.87	1093.72	29	20-30	male	Other	Married/Living with partner	3.82	≥3.5	above high school	3600	high	former	heavy	51	94.59	475.8	6.52	1.42	no	no	no	no	173.2	71.1	23.7	<25	89.6	0.0825154	3.68945	Q2	no
2011-2012	65613	2	94	51737.4	12934.3	53	50-60	female	Non-Hispanic White	Married/Living with partner	5	≥3.5	high school graduate	2960	high	never	moderate	45	83.1	232	6.72	2.15	no	no	no	no	165.2	65.5	24	<25	92.5	0.086496	4.5521	Q2	no
2011-2012	65620	2	92	77730.4	19432.6	25	20-30	female	Non-Hispanic White	Never Married/Living with partner	2.75	1.3-3.5	above high school	4920	high	never	moderate	44	56.58	208.2	3.75	1.55	no	no	no	no	160.7	57.4	22.2	<25	77.3	0.0771974	3.00976	Q1	no
2011-2012	65632	1	102	18544.5	4636.12	42	40-50	female	Other	Separated/Divorced/Widowed	1.7	1.3-3.5	above high school	1320	high	never	moderate	40	38.01	136.8	3.65	1.86	no	no	no	no	164	77.3	28.7	25-30	95	0.0791372	4.96695	Q3	no
2011-2012	65633	1	98	24392.9	6098.21	57	50-60	male	Non-Hispanic White	Never Married/Living with partner	0.04	<1.3	above high school	3120	high	former	mild	45	94.59	345	4.22	1.19	no	DM	no	no	166.4	74.1	26.8	25-30	96.9	0.0838798	5.034	Q3	no
2011-2012	65636	2	91	11946.7	2986.68	51	50-60	female	Non-Hispanic Black	Married/Living with partner	5	≥3.5	high school graduate		unknown	former	mild	42	74.26	214.1	5.38	1.6	no	no	no	no	165.8	79.4	28.9	25-30	97	0.0799922	5.09363	Q3	no
2011-2012	65641	2	94	208829	52207.2	33	30-40	female	Non-Hispanic White	Separated/Divorced/Widowed	0.89	<1.3	high school graduate		unknown	now	former	41	91.05	368.8	5.61	0.72	no	no	no	no	160.8	89.2	34.5	≥30	113.5	0.0844579	8.04469	Q4	no
2011-2012	65642	2	94	56789.3	14197.3	41	40-50	female	Non-Hispanic White	Married/Living with partner	5	≥3.5	above high school	240	low	never	never	40	61	410.4	5.97	1.37	no	no	no	no	162.8	91.7	34.6	≥30	95.4	0.0704159	5.11466	Q3	no
2011-2012	65647	1	94	34946.3	8736.56	29	20-30	female	Non-Hispanic White	Married/Living with partner	1.04	<1.3	high school graduate		unknown	never	former	42	66.3	362.8	3.85	0.88	no	no	no	no	166.6	92.4	33.3	≥30	106.4	0.0796418	6.33219	Q3	no
2011-2012	65653	2	96	64300.7	16075.2	30	30-40	female	Non-Hispanic Black	Married/Living with partner	0.65	<1.3	high school graduate	10080	high	former	mild	38	71.6	273.6	5.12	1.29	no	no	no	no	170.2	118.5	40.9	≥30	119	0.0768396	7.8667	Q4	no
2011-2012	65655	2	95	19932.6	4983.16	54	50-60	female	Non-Hispanic Black	Separated/Divorced/Widowed		unknown	high school graduate	8400	high	now	moderate	44	52.16	285.5	7.89	4.53	no	no	yes	no	157.6	65.4	26.3	25-30	96.5	0.0869185	5.70946	Q3	no
2011-2012	65658	1	97	18294.5	4573.61	49	40-50	female	Non-Hispanic Black	Never Married/Living with partner	4.92	≥3.5	above high school	720	high	never	mild	41	97.24	380.7	5.53	1.84	no	no	no	no	170.1	90.7	31.3	≥30	100.3	0.0774318	5.19572	Q3	no
2011-2012	65662	2	96	51492.7	12873.2	31	30-40	female	Non-Hispanic Black	Never Married/Living with partner	1.62	1.3-3.5	high school graduate	200	low	never	mild	37	79.56	267.7	3.9	1.68	no	no	yes	no	148.6	91.8	41.6	≥30	115.5	0.0789182	10.0629	Q4	yes
2011-2012	65672	2	101	19621.4	4905.34	22	20-30	female	Other	Never Married/Living with partner	0.92	<1.3	above high school	1360	high	never	mild	47	65.42	267.7	3.93	1.47	no	no	no	no	156.1	57.2	23.5	<25	76.7	0.0748253	3.19804	Q1	no
2011-2012	65676	1	98	189714	47428.5	35	30-40	female	Non-Hispanic White	Married/Living with partner	2.6	1.3-3.5	high school graduate	480	low	never	moderate	46	69.84	237.9	4.91	1.63	no	no	no	no	174.1	68.4	22.6	<25	84.4	0.080021	3.07778	Q1	no
2011-2012	65678	1	91	35405.3	8851.33	33	30-40	male	Non-Hispanic White	Married/Living with partner	1.07	<1.3	high school graduate	8040	high	now	moderate	49	96.36	285.5	6.93	1.01	no	no	no	no	167.5	77.8	27.7	25-30	98.8	0.0833866	5.20011	Q3	no
2011-2012	65680	3	91	8651.85	2162.96	44	40-50	female	Other	Married/Living with partner	5	≥3.5	above high school	1340	high	never	never	41	59.23	237.9	6.1	1.76	no	no	no	no	159.2	60.7	23.9	<25	82	0.0783268	3.64593	Q2	no
2011-2012	65682	1	99	264112	66027.9	57	50-60	female	Non-Hispanic White	Separated/Divorced/Widowed	5	≥3.5	above high school	1800	high	never	mild	47	68.07	297.4	4.97	1.24	no	no	no	no	173	81.2	27.1	25-30	94.9	0.0799706	4.31496	Q2	no
2011-2012	65683	2	92	3946.55	986.637	51	50-60	male	Other	Married/Living with partner	2.01	1.3-3.5	high school graduate	2400	high	former	former	41	62.76	279.6	3.88	1.01	no	no	no	no	165.4	69	25.2	25-30	90.3	0.081687	4.26133	Q2	no
2011-2012	65699	1	94	343773	85943.2	50	50-60	male	Non-Hispanic White	Separated/Divorced/Widowed	2.24	1.3-3.5	high school graduate	60	low	never	former	43	87.52	267.7	6.21	1.27	no	no	no	no	183.9	104.9	31	≥30	113.7	0.0849627	5.84797	Q3	no
2011-2012	65711	3	90	18339	4584.74	46	40-50	male	Other	Married/Living with partner		unknown	high school graduate	1600	high	former	heavy	41	82.21	356.9	5.33	1.19	no	DM	yes	no	167.5	77.5	27.6	25-30	99.1	0.0838417	5.24001	Q3	no
2011-2012	65716	1	98	24563.8	6140.94	54	50-60	female	Non-Hispanic White	Married/Living with partner	1.57	1.3-3.5	high school graduate		unknown	now	heavy	42	67.18	446.1	5.4	1.09	no	no	yes	yes	161.7	88.5	33.8	≥30	113	0.0850052	7.85734	Q4	no
2011-2012	65726	2	101	44162.7	11040.7	23	20-30	male	Other	Never Married/Living with partner	1.1	<1.3	above high school	520	low	never	mild	47	79.56	285.5	5.64	1.53	no	no	no	no	155.6	53.2	22	<25	76.1	0.0777019	3.15619	Q1	yes
2011-2012	65738	1	97	8610.77	2152.69	35	30-40	male	Non-Hispanic White	Married/Living with partner	0.93	<1.3	high school graduate		unknown	now	mild	38	82.21	327.1	4.94	0.88	no	no	no	no	175.5	83	26.9	25-30	91.3	0.0767651	3.74607	Q2	no
2011-2012	65741	2	102	79881.8	19970.4	26	20-30	male	Mexican American	Married/Living with partner	1.09	<1.3	below high school	5040	high	now	heavy	45	57.46	380.7	4.71	0.91	no	no	no	no	160.1	80.2	31.3	≥30	98.8	0.0786198	5.82099	Q3	yes
2011-2012	65742	2	94	20279.6	5069.9	30	30-40	male	Mexican American	Never Married/Living with partner	5	≥3.5	high school graduate	840	high	never	heavy	46	85.75	380.7	5.02	1.11	no	no	no	no	163.8	63.5	23.7	<25	87	0.0823879	3.96145	Q2	yes
2011-2012	65745	2	103	41347.6	10336.9	27	20-30	male	Non-Hispanic White	Married/Living with partner	3.44	1.3-3.5	above high school	9120	high	former	mild	44	91.94	422.3	4.37	1.03	no	no	no	no	180	90.9	28.1	25-30	102.1	0.0823351	4.70686	Q2	no
2011-2012	65751	2	94	37201.5	9300.38	54	50-60	male	Mexican American	Married/Living with partner	0.03	<1.3	high school graduate	480	low	former	heavy	51	71.6	321.2	5.59	1.06	no	DM	no	no	171.5	77.2	26.2	25-30	100	0.0865633	5.05066	Q3	no
2011-2012	65754	3	92	16819.8	4204.96	50	50-60	female	Mexican American	Never Married/Living with partner		unknown	below high school		unknown	never	never	41	62.76	345	5.97	1.03	no	DM	yes	yes	150.8	99.3	43.7	≥30	122.5	0.0804046	11.1301	Q4	yes
2011-2012	65757	2	97	48840.5	12210.1	45	40-50	female	Non-Hispanic White	Never Married/Living with partner	1.45	1.3-3.5	high school graduate	3600	high	now	mild	42	53.92	249.8	4.91	1.06	no	no	yes	yes	152.9	83.7	35.8	≥30	107.5	0.0800355	7.97049	Q4	yes
2011-2012	65760	2	102	122014	30503.5	41	40-50	male	Mexican American	Married/Living with partner	3.8	≥3.5	above high school	360	low	never	mild	45	88.4	362.8	5.69	1.14	no	no	no	no	165.5	79.1	28.9	25-30	96.4	0.0795694	5.0372	Q3	no
2011-2012	65761	3	90	33069.5	8267.36	31	30-40	male	Non-Hispanic White	Married/Living with partner	5	≥3.5	above high school	2340	high	never	moderate	46	92.82	279.6	4.11	1.06	no	no	no	no	183.2	77.7	23.2	<25	89.2	0.0810171	3.1164	Q1	no
2011-2012	65768	1	91	74983	18745.8	50	50-60	female	Non-Hispanic White	Separated/Divorced/Widowed	1.3	1.3-3.5	above high school	9840	high	never	mild	45	70.72	315.2	6.65	1.45	no	no	yes	no	158.7	81.3	32.3	≥30	97.5	0.0763099	5.7571	Q3	no
2011-2012	65770	2	102	79579.3	19894.8	40	40-50	male	Mexican American	Married/Living with partner	1.79	1.3-3.5	high school graduate		unknown	now	moderate	42	65.42	261.7	5.38	0.96	no	no	no	no	165.8	71.1	25.9	25-30	91.4	0.0810875	4.37105	Q2	no
2011-2012	65771	1	94	6987.94	1746.98	55	50-60	male	Other	Married/Living with partner	2.97	1.3-3.5	above high school	720	high	former	moderate	47	63.65	356.9	7.84	1.22	no	no	yes	no	183.8	97.8	28.9	25-30	103.1	0.0807521	4.57337	Q2	no
2011-2012	65774	2	103	23007.3	5751.82	24	20-30	male	Mexican American	Married/Living with partner	1.98	1.3-3.5	high school graduate		unknown	never	mild	41	97.24	398.5	4.81	0.78	no	no	no	no	178.3	110.8	34.9	≥30	110.7	0.0776286	5.90865	Q3	no
2011-2012	65781	1	93	7626.09	1906.52	41	40-50	female	Other	Never Married/Living with partner	1.15	<1.3	above high school	960	high	never	never	43	75.14	410.4	5.53	1.01	no	no	yes	no	155.1	66.2	27.5	25-30	88.6	0.0780859	4.79308	Q3	no
2011-2012	65783	1	91	254875	63718.8	25	20-30	male	Non-Hispanic White	Never Married/Living with partner	3.78	≥3.5	above high school	6080	high	never	mild	48	67.18	428.3	4.27	1.24	no	no	no	no	183.9	83.9	24.8	<25	93.2	0.0808147	3.48718	Q1	no
2011-2012	65784	2	95	10995.6	2748.9	57	50-60	female	Non-Hispanic Black	Separated/Divorced/Widowed	2.58	1.3-3.5	above high school	21120	high	former	former	40	80.44	339	5.22	1.4	no	no	yes	no	164.2	69.7	25.9	25-30	79.1	0.0705164	3.02255	Q1	no
2011-2012	65787	2	94	199630	49907.6	39	30-40	male	Non-Hispanic White	Separated/Divorced/Widowed	2.38	1.3-3.5	above high school	13200	high	never	moderate	44	68.95	279.6	4.78	1.24	no	no	no	no	168.4	80.6	28.4	25-30	95.4	0.0789766	4.69162	Q2	no
2011-2012	65797	1	90	19380.4	4845.11	52	50-60	female	Non-Hispanic Black	Separated/Divorced/Widowed	4.48	≥3.5	above high school	720	high	never	former	42	68.95	261.7	4.32	1.42	no	no	no	no	165.9	87.5	31.8	≥30	96	0.0742557	4.95372	Q3	no
2011-2012	65798	2	102	25895.1	6473.76	26	20-30	female	Other	Married/Living with partner	0.57	<1.3	high school graduate		unknown	never	never	41	43.32	362.8	5.64	1.66	no	no	no	no	163.5	102.8	38.5	≥30	123.2	0.0845041	9.36913	Q4	yes
2011-2012	65799	2	94	8438.83	2109.71	21	20-30	male	Other	Never Married/Living with partner	4.44	≥3.5	above high school	2160	high	never	heavy	45	94.59	309.3	3.72	1.01	no	no	no	no	175.7	86.2	27.9	25-30	91	0.074631	3.70125	Q2	no
2011-2012	65804	1	97	318575	79643.8	59	50-60	male	Non-Hispanic White	Married/Living with partner	4.96	≥3.5	above high school	4080	high	former	moderate	44	110.5	386.6	5.07	1.06	no	no	yes	no	173.7	95.4	31.6	≥30	111	0.084262	6.34131	Q4	no
2011-2012	65807	2	98	45032.4	11258.1	49	40-50	male	Non-Hispanic White	Married/Living with partner	4.16	≥3.5	above high school		unknown	never	moderate	44	100.78	327.1	6.18	1.32	no	no	yes	no	175	96.9	31.6	≥30	102.1	0.0772174	5.05809	Q3	no
2011-2012	65812	2	92	8434.58	2108.65	30	30-40	male	Other	Married/Living with partner	1.35	1.3-3.5	above high school	2880	high	now	never	47	65.42	249.8	4.63	1.09	no	no	no	no	178.7	69.9	21.9	<25	79.7	0.076167	2.40195	Q1	no
2011-2012	65823	1	102	28559.8	7139.95	37	30-40	male	Mexican American	Separated/Divorced/Widowed	0.33	<1.3	high school graduate	18120	high	now	heavy	39	91.94	327.1	4.53	1.11	no	no	yes	no	172.4	87.7	29.5	25-30	104	0.0829628	5.50158	Q3	no
2011-2012	65824	2	95	43018.1	10754.5	57	50-60	male	Non-Hispanic White	Never Married/Living with partner	5	≥3.5	above high school	740	high	former	heavy	47	86.63	261.7	3.34	0.91	no	no	yes	yes	188.2	108.1	30.5	≥30	110.5	0.0825124	5.14	Q3	no
2011-2012	65827	2	102	14493.4	3623.34	42	40-50	male	Mexican American	Married/Living with partner	5	≥3.5	above high school	51840	high	never	mild	42	97.24	446.1	5.17	1.01	no	no	no	no	176.1	90	29	25-30	105.3	0.0840653	5.38165	Q3	no
2011-2012	65828	3	91	55699	13924.7	22	20-30	female	Non-Hispanic White	Married/Living with partner	1.74	1.3-3.5	above high school	2160	high	former	moderate	46	77.79	232	5.2	1.58	no	no	no	no	166.8	65.3	23.5	<25	80.2	0.0756887	3.00606	Q1	no
2011-2012	65850	3	92	42599.7	10649.9	58	50-60	male	Mexican American	Married/Living with partner	1.56	1.3-3.5	high school graduate	2880	high	never	former	37	94.59	523.4	7.71	1.24	no	DM	no	yes	177.5	80.7	25.6	25-30	100.6	0.0869305	4.69701	Q2	no
2011-2012	65851	3	92	32689.7	8172.43	20	20-30	female	Mexican American	Never Married/Living with partner	0.65	<1.3	high school graduate	480	low	never	former	41	44.2	291.5	2.9	0.88	no	no	no	no	165.1	114.7	42.1	≥30	126.4	0.0812866	9.7193	Q4	no
2011-2012	65852	2	92	23891.2	5972.81	29	20-30	female	Other	Married/Living with partner	5	≥3.5	above high school	2280	high	never	mild	43	85.75	214.1	5.22	2.51	no	no	no	no	170.2	63.8	22	<25	66.9	0.0653127	1.57211	Q1	no
2011-2012	65854	3	90	6947.97	1736.99	56	50-60	male	Other	Married/Living with partner	3.14	1.3-3.5	high school graduate	7600	high	never	heavy	43	88.4	356.9	4.34	1.29	no	no	yes	no	167.3	68.5	24.5	<25	89.6	0.0821201	4.05023	Q2	no
2011-2012	65862	1	101	40442.8	10110.7	54	50-60	male	Non-Hispanic White	Separated/Divorced/Widowed	1.1	<1.3	above high school	2400	high	now	former	42	76.91	303.3	6.47	0.67	no	no	yes	no	175.5	88.2	28.6	25-30	100.7	0.0812793	4.84795	Q3	no
2011-2012	65863	2	92	16764.2	4191.06	33	30-40	female	Other	Never Married/Living with partner	4.59	≥3.5	above high school	2280	high	never	mild	47	43.32	291.5	4.63	1.71	no	no	no	no	162.7	52.1	19.7	<25	78	0.0838346	2.98078	Q1	no
2011-2012	65874	1	91	197894	49473.4	43	40-50	female	Non-Hispanic White	Married/Living with partner	2.77	1.3-3.5	above high school	480	low	never	moderate	45	54.81	267.7	6.05	1.5	no	no	no	no	164.2	68.8	25.5	25-30	91.3	0.0822414	4.47025	Q2	no
2011-2012	65876	1	102	55790.2	13947.6	36	30-40	male	Non-Hispanic Black	Married/Living with partner	0	<1.3	above high school	27840	high	now	heavy	42	76.91	529.4	3.34	1.4	no	DM	yes	no	170.2	133.2	46	≥30	137.5	0.0820952	10.9916	Q4	no
2011-2012	65879	3	92	116104	29026	32	30-40	female	Mexican American	Married/Living with partner	5	≥3.5	above high school	480	low	never	former	42	53.04	249.8	3.7	0.93	no	no	no	no	160.2	66.4	25.9	25-30	87.6	0.0790629	4.27915	Q2	no
2011-2012	65880	2	96	29500.5	7375.14	26	20-30	female	Mexican American	Never Married/Living with partner	1.47	1.3-3.5	above high school	3360	high	never	heavy	44	52.16	214.1	5.33	1.86	no	no	no	no	161.6	67.3	25.8	25-30	83.1	0.0748687	3.62965	Q2	no
2011-2012	65889	1	103	67376.3	16844.1	30	30-40	male	Other	Never Married/Living with partner	1.57	1.3-3.5	above high school	3120	high	never	heavy	46	94.59	368.8	3.54	1.03	no	no	no	no	170.7	98.9	33.9	≥30	103.4	0.0755563	5.55844	Q3	no
2011-2012	65893	2	95	19014.3	4753.58	55	50-60	female	Non-Hispanic Black	Never Married/Living with partner	1.18	<1.3	above high school	5040	high	never	mild	40	91.94	315.2	9.28	1.14	no	DM	yes	no	150.4	79.6	35.2	≥30	114.5	0.0869267	9.59417	Q4	no
2011-2012	65896	1	94	183888	45972	31	30-40	female	Non-Hispanic White	Never Married/Living with partner	0.44	<1.3	high school graduate	960	high	now	heavy	43	52.16	345	5.51	1.63	no	no	yes	no	162.1	70.2	26.7	25-30	95.3	0.0837903	5.157	Q3	no
2011-2012	65901	2	93	40916.9	10229.2	22	20-30	male	Other	Never Married/Living with partner	0.09	<1.3	above high school	960	high	never	heavy	45	68.07	339	3.67	1.4	no	no	no	no	181.6	73.5	22.3	<25	81.5	0.0763361	2.44864	Q1	no
2011-2012	65909	1	91	8626.57	2156.64	35	30-40	male	Other	Married/Living with partner	3.78	≥3.5	above high school	240	low	never	mild	47	61	309.3	6.28	1.06	no	no	no	no	164.8	51.6	19	<25	78.1	0.0854417	2.88251	Q1	no
2011-2012	65910	2	100	15246.3	3811.57	36	30-40	male	Other	Married/Living with partner	5	≥3.5	above high school	1040	high	never	moderate	42	76.91	505.6	4.78	1.32	no	no	no	no	173.9	94.1	31.1	≥30	109.2	0.0837335	6.07578	Q3	no
2011-2012	65915	2	90	21076.8	5269.19	37	30-40	male	Mexican American	Married/Living with partner	0.58	<1.3	high school graduate	3400	high	former	mild	47	73.37	350.9	6.54	0.91	no	no	no	no	173.2	79.5	26.5	25-30	98.5	0.0842038	4.73861	Q2	no
2011-2012	65918	1	103	7165.31	1791.33	34	30-40	female	Other	Married/Living with partner		unknown	above high school	2520	high	former	mild	44	46.85	226	3.49	1.78	no	no	no	no	162.8	47.4	17.9	<25	66.2	0.075822	1.77465	Q1	no
2011-2012	65931	3	90	4746.8	1186.7	22	20-30	male	Other	Never Married/Living with partner		unknown	high school graduate	840	high	never	heavy	41	63.65	309.3	4.78	0.85	no	no	no	no	180	59.1	18.2	<25	74.6	0.0803628	1.89442	Q1	no
2011-2012	65939	2	100	21724.2	5431.06	20	20-30	female	Non-Hispanic Black	Never Married/Living with partner	0.27	<1.3	above high school		unknown	never	mild	39	61	315.2	2.12	1.11	no	no	no	no	160.7	70.5	27.3	25-30	85.2	0.0741293	3.94241	Q2	no
2011-2012	65940	3	91	6362.01	1590.5	24	20-30	female	Other	Never Married/Living with partner	0.92	<1.3	above high school	3120	high	never	never	45	67.18	208.2	6.05	1.76	no	no	no	no	155.6	52.6	21.7	<25	75.9	0.0782103	3.13265	Q1	no
2011-2012	65946	1	93	31397.8	7849.46	34	30-40	male	Non-Hispanic White	Separated/Divorced/Widowed	1.65	1.3-3.5	above high school	19200	high	now	mild	44	84.86	279.6	4.37	1.06	no	no	yes	no	176.2	70	22.5	<25	83.3	0.0787385	2.86213	Q1	no
2011-2012	65951	1	99	61255.5	15313.9	50	50-60	female	Non-Hispanic White	Married/Living with partner	4.86	≥3.5	above high school		unknown	never	mild	42	73.37	339	4.19	1.14	no	no	yes	no	173.2	99.4	33.1	≥30	107.7	0.0793822	5.93121	Q3	no
2011-2012	65957	2	95	58843.5	14710.9	47	40-50	female	Other	Never Married/Living with partner	3.44	1.3-3.5	above high school	4560	high	now	moderate	40	63.65	333.1	4.65	1.53	no	no	no	no	171.3	97.4	33.2	≥30	111.1	0.0821757	6.57362	Q4	no
2011-2012	65962	2	92	22230.9	5557.73	56	50-60	female	Non-Hispanic Black	Separated/Divorced/Widowed	0.57	<1.3	high school graduate	1680	high	now	mild	44	62.76	160.6	6.39	1.55	no	no	no	no	168.4	94.4	33.3	≥30	108.5	0.0807785	6.46915	Q4	no
2011-2012	65971	1	98	161522	40380.5	30	30-40	male	Non-Hispanic White	Married/Living with partner	1.31	1.3-3.5	above high school	5760	high	never	moderate	47	74.26	196.3	5.46	0.78	no	no	no	no	176.5	77.1	24.7	<25	88.8	0.078809	3.41743	Q1	no
2011-2012	65975	2	90	52142.8	13035.7	30	30-40	female	Non-Hispanic White	Separated/Divorced/Widowed	1.19	<1.3	above high school		unknown	never	heavy	44	67.18	237.9	4.37	1.89	no	no	no	no	170.1	72.8	25.2	25-30	87	0.0776069	3.57634	Q2	no
2011-2012	65978	1	98	239749	59937.1	57	50-60	male	Non-Hispanic White	Never Married/Living with partner	2.86	1.3-3.5	above high school	3600	high	now	heavy	47	83.98	416.4	5.61	0.83	no	no	yes	no	174.4	104.5	34.4	≥30	117.5	0.0841187	7.20398	Q4	no
2011-2012	65986	1	99	119699	29924.7	45	40-50	male	Non-Hispanic White	Married/Living with partner	5	≥3.5	above high school	3480	high	never	mild	39	76.02	327.1	4.42	1.06	no	no	no	no	171.2	86.4	29.5	25-30	106.4	0.0851743	5.92348	Q3	no
2011-2012	65987	1	102	97626.1	24406.5	29	20-30	female	Other	Never Married/Living with partner	3.22	1.3-3.5	above high school	720	high	never	unknown	43	54.81	220.1	3.36	1.11	no	no	no	no	169.6	71	24.7	<25	81.5	0.073787	3.00114	Q1	no
2011-2012	65988	2	92	37510.1	9377.53	20	20-30	male	Other	Never Married/Living with partner	0.23	<1.3	above high school	5520	high	never	moderate	47	68.95	327.1	4.29	1.63	no	no	no	no	167.8	54.7	19.4	<25	75.3	0.0805127	2.44797	Q1	no
2011-2012	66000	2	92	9534.39	2383.6	54	50-60	female	Other	Separated/Divorced/Widowed	5	≥3.5	above high school		unknown	former	mild	44	58.34	345	4.89	2.17	no	no	no	no	148.7	56.8	25.7	25-30	89	0.0838068	5.39439	Q3	yes
2011-2012	66003	2	101	50363	12590.8	24	20-30	male	Non-Hispanic Black	Never Married/Living with partner	0.64	<1.3	above high school	3360	high	never	former	49	100.78	285.5	4.19	1.22	no	no	yes	no	182.1	89.2	26.9	25-30	82.8	0.0683451	2.54849	Q1	no
2011-2012	66008	1	91	248207	62051.8	43	40-50	female	Non-Hispanic White	Married/Living with partner	5	≥3.5	above high school	160	low	now	heavy	39	57.46	208.2	5.2	1.86	no	no	no	no	166.5	86.8	31.3	≥30	106.7	0.0832583	6.38507	Q4	no
2011-2012	66021	1	93	60678.1	15169.5	33	30-40	male	Other	Married/Living with partner	5	≥3.5	above high school	1600	high	never	mild	46	81.33	285.5	4.47	1.06	no	no	no	no	173.6	79.1	26.2	25-30	85.8	0.0738207	3.2514	Q1	no
2011-2012	66028	1	92	217894	54473.4	30	30-40	female	Non-Hispanic White	Married/Living with partner	3.93	≥3.5	above high school		unknown	never	never	44	64.53	410.4	4.24	0.85	no	no	no	no	169	98.8	34.6	≥30	112.2	0.0812828	6.95471	Q4	no
2011-2012	66029	1	91	217808	54452.1	25	20-30	male	Non-Hispanic White	Never Married/Living with partner	2.17	1.3-3.5	above high school	1920	high	former	mild	47	92.82	279.6	4.19	1.58	no	no	no	no	176.9	71.7	22.9	<25	87.5	0.0815806	3.25864	Q1	no
2011-2012	66032	2	90	48454.6	12113.6	36	30-40	male	Other	Married/Living with partner	3.45	1.3-3.5	above high school	160	low	never	moderate	44	76.02	333.1	5.66	0.91	no	no	no	no	170.5	84.3	29	25-30	96.7	0.0784571	4.70543	Q2	no
2011-2012	66033	2	94	156796	39199	37	30-40	female	Non-Hispanic White	Married/Living with partner		unknown	high school graduate	7560	high	now	heavy	41	60.11	368.8	3.47	1.68	no	no	no	no	151.3	52.8	23.1	<25	77	0.0771785	3.52768	Q1	no
2011-2012	66040	2	103	89447.2	22361.8	24	20-30	female	Other	Married/Living with partner	1.98	1.3-3.5	above high school	420	low	never	moderate	41	65.42	220.1	5.04	1.42	no	no	no	no	153.3	61.5	26.2	25-30	77.8	0.0712319	3.50058	Q1	no
2011-2012	66041	2	96	73062.4	18265.6	58	50-60	male	Mexican American	Separated/Divorced/Widowed	3.67	≥3.5	high school graduate	17760	high	never	mild	46	66.3	392.6	4.06	0.8	no	no	no	no	173.8	101.9	33.7	≥30	119.4	0.086808	7.54615	Q4	no
2011-2012	66051	2	101	46984	11746	40	40-50	male	Non-Hispanic White	Married/Living with partner	0.73	<1.3	above high school	8400	high	never	mild	41	100.78	422.3	4.78	0.85	no	no	no	no	177.9	122.4	38.7	≥30	126.7	0.0830261	8.21589	Q4	no
2011-2012	66056	1	101	52135.8	13034	57	50-60	female	Non-Hispanic Black	Separated/Divorced/Widowed	5	≥3.5	high school graduate	3600	high	former	moderate	50	75.14	202.2	7.55	3.57	no	no	yes	no	175.1	65.8	21.5	<25	77.9	0.0761381	2.38344	Q1	no
2011-2012	66079	2	101	50580.1	12645	54	50-60	male	Non-Hispanic Black	Never Married/Living with partner	1.65	1.3-3.5	high school graduate		unknown	now	former	43	66.3	356.9	2.84	0.93	no	no	yes	no	165.2	92.2	33.8	≥30	110.9	0.082537	7.142	Q4	no
2011-2012	66089	1	102	44641.4	11160.4	34	30-40	male	Non-Hispanic White	Never Married/Living with partner	0.92	<1.3	above high school		unknown	never	moderate	42	88.4	297.4	4.58	1.14	no	no	no	no	178.4	74.6	23.4	<25	91.7	0.0839192	3.62541	Q2	no
2011-2012	66093	1	100	18353.5	4588.38	41	40-50	female	Non-Hispanic Black	Never Married/Living with partner	2.15	1.3-3.5	above high school		unknown	never	heavy	38	64.53	333.1	5.82	0.96	no	no	no	no	161.5	101.8	39	≥30	114.5	0.0783447	8.12892	Q4	no
2011-2012	66094	2	101	42718	10679.5	25	20-30	male	Other	Never Married/Living with partner	2.8	1.3-3.5	above high school	1960	high	now	mild	45	98.12	428.3	3.93	1.34	no	no	no	no	177.8	65.7	20.8	<25	78.7	0.0780369	2.34599	Q1	no
2011-2012	66096	1	103	67888	16972	26	20-30	female	Mexican American	Never Married/Living with partner	0.03	<1.3	high school graduate	480	low	now	moderate	41	55.69	184.4	4.71	1.63	no	no	no	no	157.4	71.4	28.8	25-30	92	0.0780472	5.08163	Q3	no
2011-2012	66101	2	98	30185	7546.25	20	20-30	female	Non-Hispanic White	Married/Living with partner	0.23	<1.3	high school graduate	800	high	never	former	41	61	327.1	4.47	1.42	no	no	no	no	162	65.7	25	25-30	90.7	0.083347	4.55103	Q2	no
2011-2012	66103	1	100	46759.8	11689.9	25	20-30	male	Non-Hispanic White	Never Married/Living with partner	1.31	1.3-3.5	above high school	760	high	never	mild	40	113.15	499.6	5.17	1.19	no	no	no	no	169.7	107.2	37.2	≥30	124.7	0.0859007	8.83894	Q4	yes
2011-2012	66109	1	98	7727.66	1931.92	32	30-40	male	Non-Hispanic White	Married/Living with partner	0.81	<1.3	high school graduate	10880	high	never	heavy	42	81.33	362.8	3.1	1.01	no	no	no	no	183	126.4	37.7	≥30	127.7	0.0839597	7.83053	Q4	no
2011-2012	66111	1	97	13255	3313.76	26	20-30	female	Non-Hispanic Black	Never Married/Living with partner	5	≥3.5	above high school	5760	high	never	moderate	44	56.58	237.9	3.31	1.32	no	no	no	no	165.8	66.6	24.2	<25	81.9	0.0760235	3.24638	Q1	no
2011-2012	66113	1	98	205640	51410.1	40	40-50	male	Non-Hispanic White	Married/Living with partner	5	≥3.5	above high school	3780	high	former	unknown	47	86.63	416.4	6.57	0.91	no	no	yes	no	184.3	143.6	42.3	≥30	132.7	0.0805158	8.42899	Q4	no
2011-2012	66115	1	91	379198	94799.4	59	50-60	female	Non-Hispanic White	Married/Living with partner	3.51	≥3.5	above high school	240	low	former	moderate	46	72.49	255.8	6.83	3.83	no	no	no	no	173.2	64.5	21.5	<25	82.2	0.0807803	2.89474	Q1	no
2011-2012	66116	2	101	16149.4	4037.34	47	40-50	male	Non-Hispanic Black	Married/Living with partner	1.36	1.3-3.5	above high school		unknown	now	heavy	40	69.84	273.6	3.52	1.14	no	no	yes	no	169.5	159	55.3	≥30	158.2	0.0837153	15.2024	Q4	yes
2011-2012	66121	2	91	226210	56552.4	47	40-50	male	Non-Hispanic White	Never Married/Living with partner	5	≥3.5	above high school	3360	high	never	mild	44	98.12	410.4	5.66	1.47	no	no	no	no	163.2	70.9	26.6	25-30	86.5	0.0759862	3.9393	Q2	no
2011-2012	66123	2	95	85123.9	21281	29	20-30	female	Non-Hispanic White	Married/Living with partner	0.79	<1.3	above high school	2580	high	now	former	36	68.95	333.1	5.3	1.14	no	no	no	no	165.6	126	45.9	≥30	126.5	0.0766806	9.66944	Q4	no
2011-2012	66124	2	102	18091.9	4522.97	37	30-40	female	Mexican American	Married/Living with partner	1.04	<1.3	below high school		unknown	never	never	39	60.11	142.8	4.47	1.14	no	DM	yes	no	163.8	63.8	23.8	<25	87.9	0.0830069	4.07169	Q2	no
2011-2012	66131	1	101	45981.4	11495.3	36	30-40	female	Non-Hispanic White	Married/Living with partner	0.97	<1.3	above high school	30720	high	now	former	35	61.88	190.3	4.22	1.14	no	no	no	yes	168.9	71.7	25.1	25-30	96.4	0.086526	4.78249	Q3	no
2011-2012	66133	2	91	36423.6	9105.91	40	40-50	male	Other	Married/Living with partner	3.94	≥3.5	high school graduate		unknown	now	heavy	47	85.75	386.6	5.3	1.37	no	no	yes	no	185.1	86.5	25.2	25-30	87.3	0.0746524	2.8423	Q1	no
2011-2012	66136	3	90	44362.3	11090.6	27	20-30	male	Non-Hispanic White	Married/Living with partner	3.64	≥3.5	above high school	19680	high	never	never	46	94.59	422.3	5.38	0.98	no	no	no	no	175.9	70.6	22.8	<25	86	0.0806447	3.15325	Q1	no
2011-2012	66137	1	90	34022.7	8505.68	20	20-30	male	Other	Never Married/Living with partner	5	≥3.5	above high school	7200	high	never	moderate	47	81.33	333.1	4.32	1.24	no	no	no	no	170.4	74.4	25.6	25-30	82.1	0.0724072	3.02396	Q1	no
2011-2012	66139	1	102	69591.4	17397.9	47	40-50	male	Non-Hispanic Black	Never Married/Living with partner	1.8	1.3-3.5	high school graduate	2400	high	now	heavy	41	114.92	321.2	4.11	2.28	no	no	yes	no	171.4	64.9	22.1	<25	79.3	0.0769142	2.68526	Q1	no
2011-2012	66142	2	101	50329.3	12582.3	21	20-30	male	Non-Hispanic Black	Never Married/Living with partner	0.46	<1.3	above high school	560	low	never	heavy	40	86.63	434.2	4.01	0.65	no	no	no	no	173.8	117.8	39	≥30	113	0.0745322	6.61301	Q4	no
2011-2012	66165	1	98	53815.1	13453.8	24	20-30	male	Non-Hispanic White	Married/Living with partner	1.05	<1.3	high school graduate	3600	high	now	former	41	68.07	339	4.16	1.11	no	no	no	no	184.7	129.4	37.9	≥30	128.2	0.0836043	7.73232	Q4	no
2011-2012	66167	1	95	5381.78	1345.45	23	20-30	female	Other	Married/Living with partner	0.73	<1.3	above high school	240	low	never	mild	41	57.46	356.9	3.98	1.58	no	no	no	no	160	64	25	25-30	83.7	0.0773937	3.80283	Q2	no
2011-2012	66172	1	98	120578	30144.5	20	20-30	female	Non-Hispanic White	Never Married/Living with partner	0.73	<1.3	high school graduate	7600	high	never	never	44	81.33	279.6	4.01	1.16	no	no	no	no	169.7	102	35.4	≥30	108.3	0.0771114	6.32083	Q3	no
2011-2012	66173	2	98	125373	31343.2	32	30-40	female	Mexican American	Never Married/Living with partner	0.27	<1.3	high school graduate		unknown	never	heavy	44	51.27	255.8	3.88	1.42	no	no	no	no	155	63.4	26.4	25-30	95.1	0.0861546	5.73812	Q3	no
2011-2012	66177	1	98	12993	3248.26	44	40-50	male	Non-Hispanic Black	Never Married/Living with partner	1.57	1.3-3.5	high school graduate	1440	high	never	former	40	98.12	345	5.38	1.5	no	no	yes	no	171.3	77.5	26.4	25-30	85.7	0.0738527	3.36428	Q1	no
2011-2012	66179	1	92	17090.2	4272.55	23	20-30	female	Other	Never Married/Living with partner	0.33	<1.3	above high school	1440	high	never	heavy	51	55.69	249.8	4.53	1.81	no	no	no	no	154.2	42.3	17.8	<25	63.1	0.0745373	1.81388	Q1	no
2011-2012	66184	1	100	21300.5	5325.13	24	20-30	male	Non-Hispanic Black	Never Married/Living with partner	5	≥3.5	above high school	9120	high	never	moderate	44	102.54	350.9	5.48	1.53	no	no	no	no	172.6	74.5	25	25-30	82.9	0.073803	2.9968	Q1	no
2011-2012	66187	1	98	67125.8	16781.5	24	20-30	male	Non-Hispanic White	Married/Living with partner	1.07	<1.3	high school graduate	10560	high	now	heavy	43	66.3	297.4	5.38	1.45	no	no	no	no	171.1	83.2	28.4	25-30	98.6	0.0809791	4.90171	Q3	no
2011-2012	66199	2	103	10473.6	2618.4	58	50-60	female	Other	Married/Living with partner		unknown	high school graduate		unknown	now	moderate	45	59.23	327.1	6.15	1.4	no	no	no	no	153.8	70.2	29.7	25-30	100.7	0.0846669	6.72599	Q4	yes
2011-2012	66204	1	100	31051.8	7762.95	33	30-40	female	Non-Hispanic Black	Married/Living with partner	3.47	1.3-3.5	above high school	240	low	never	mild	39	81.33	291.5	4.16	1.29	no	no	yes	no	167.4	126.2	45	≥30	133.2	0.0813738	10.6177	Q4	no
2011-2012	66208	1	98	63112.8	15778.2	53	50-60	male	Non-Hispanic White	Married/Living with partner	2.62	1.3-3.5	high school graduate	9600	high	now	mild	43	77.79	315.2	7.45	1.29	no	no	yes	no	171.3	80	27.3	25-30	99	0.0834286	4.93785	Q3	no
2011-2012	66215	1	94	16628.2	4157.04	47	40-50	male	Non-Hispanic White	Separated/Divorced/Widowed	1.16	<1.3	high school graduate		unknown	never	former	38	101.66	243.9	5.25	1.19	no	no	no	no	173.2	131.5	43.8	≥30	142.6	0.0872026	11.4749	Q4	yes
2011-2012	66228	1	102	81444.8	20361.2	28	20-30	male	Non-Hispanic White	Never Married/Living with partner	4.41	≥3.5	above high school	1500	high	former	mild	47	82.21	339	5.43	1.32	no	no	no	no	176.8	69.5	22.2	<25	90	0.0856905	3.53011	Q1	no
2011-2012	66234	1	92	50445.8	12611.5	26	20-30	male	Non-Hispanic White	Married/Living with partner	1.62	1.3-3.5	above high school	5520	high	never	mild	47	83.1	333.1	4.78	1.27	no	no	yes	no	178.6	99.3	31.1	≥30	101.5	0.0767983	4.7301	Q2	no
2011-2012	66235	1	91	65319.9	16330	33	30-40	female	Other	Married/Living with partner	0.89	<1.3	above high school	540	low	former	mild	45	50.39	279.6	4.19	1.16	no	no	no	no	160.4	58.7	22.8	<25	83.2	0.0817017	3.71633	Q2	no
2011-2012	66240	1	92	9474.9	2368.73	47	40-50	male	Other	Separated/Divorced/Widowed	3.69	≥3.5	above high school	2640	high	never	mild	44	95.47	339	4.89	1.45	no	no	no	no	168.3	73	25.8	25-30	86.7	0.0765415	3.6474	Q2	no
2011-2012	66241	2	90	15096.3	3774.07	50	50-60	female	Other	Separated/Divorced/Widowed	1.19	<1.3	above high school	4800	high	never	moderate	41	55.69	273.6	5.61	1.27	no	no	yes	no	176.9	92.6	29.6	25-30	114	0.0895736	6.47238	Q4	no
2011-2012	66243	2	97	45761.9	11440.5	39	30-40	female	Non-Hispanic Black	Married/Living with partner	5	≥3.5	above high school		unknown	never	moderate	42	68.95	273.6	5.69	1.68	no	no	no	no	164.6	78.2	28.9	25-30	96.2	0.0796211	5.08051	Q3	no
2011-2012	66249	2	96	21841.8	5460.46	27	20-30	female	Other	Never Married/Living with partner	2.39	1.3-3.5	above high school	1440	high	never	mild	45	61	237.9	5.35	2.12	no	no	no	no	172.8	57.1	19.1	<25	77.8	0.0828296	2.47291	Q1	no
2011-2012	66253	1	101	176939	44234.6	38	30-40	female	Non-Hispanic White	Married/Living with partner	2.6	1.3-3.5	above high school	6320	high	former	mild	39	56.58	285.5	4.71	1.09	no	DM	yes	no	173.8	85.8	28.4	25-30	103.8	0.084585	5.36547	Q3	no
2011-2012	66256	3	92	12461.6	3115.4	49	40-50	female	Mexican American	Separated/Divorced/Widowed	2.01	1.3-3.5	above high school	2880	high	never	heavy	39	47.74	243.9	4.86	1.22	no	no	yes	no	145.1	74.4	35.3	≥30	105.8	0.081621	8.68078	Q4	yes
2011-2012	66259	1	92	38198.1	9549.53	45	40-50	male	Other	Married/Living with partner	2.3	1.3-3.5	high school graduate	2960	high	former	moderate	44	81.33	333.1	5.22	1.78	no	no	no	no	162	61	23.2	<25	80.1	0.0773659	3.2552	Q1	yes
2011-2012	66261	2	91	235263	58815.8	52	50-60	male	Non-Hispanic White	Never Married/Living with partner	0.9	<1.3	high school graduate	10320	high	now	former	45	72.49	339	7.76	1.24	no	no	yes	yes	171.2	83	28.3	25-30	94.4	0.0776895	4.37385	Q2	no
2011-2012	66266	1	95	15149.5	3787.38	28	20-30	female	Non-Hispanic Black	Married/Living with partner	2.3	1.3-3.5	high school graduate	440	low	never	mild	41	55.69	208.2	6.23	1.16	no	no	no	no	164.6	85.5	31.6	≥30	99.6	0.07767	5.54387	Q3	no
2011-2012	66275	1	93	33043.5	8260.89	20	20-30	female	Non-Hispanic Black	Never Married/Living with partner	1.79	1.3-3.5	above high school		unknown	never	mild	40	55.69	190.3	5.22	1.94	no	no	no	no	158.1	61.6	24.6	<25	79.3	0.0745619	3.38851	Q1	no
2011-2012	66276	1	94	15403	3850.75	47	40-50	female	Non-Hispanic White	Married/Living with partner	0.79	<1.3	above high school	840	high	former	moderate	46	44.2	184.4	4.97	1.24	no	no	yes	yes	155	63.5	26.4	25-30	83.8	0.0759176	4.15298	Q2	no
2011-2012	66278	3	90	38968.2	9742.05	36	30-40	female	Other	Married/Living with partner	1.48	1.3-3.5	below high school	2880	high	never	never	43	52.16	303.3	4.4	1.37	no	no	no	no	145	77.6	36.9	≥30	106.2	0.0795713	8.77154	Q4	yes
2011-2012	66281	1	101	100977	25244.3	51	50-60	female	Non-Hispanic White	Married/Living with partner	2.31	1.3-3.5	high school graduate	8000	high	now	mild	39	46.85	208.2	5.22	1.22	no	no	no	no	165.3	68.2	25	25-30	84.5	0.0768706	3.57112	Q2	no
2011-2012	66287	1	90	76515.2	19128.8	47	40-50	male	Other	Married/Living with partner	5	≥3.5	above high school	600	high	former	mild	45	96.36	446.1	6	1.06	no	no	yes	no	169	70.6	24.7	<25	86.1	0.07809	3.5381	Q1	no
2011-2012	66289	2	94	68401	17100.2	41	40-50	male	Non-Hispanic White	Never Married/Living with partner	3.21	1.3-3.5	above high school	8280	high	former	former	46	71.6	404.5	4.22	1.11	no	no	no	no	171.4	101.3	34.5	≥30	108.4	0.0781288	6.18278	Q3	yes
2011-2012	66291	1	99	16222.3	4055.57	33	30-40	female	Non-Hispanic Black	Never Married/Living with partner	4.59	≥3.5	above high school	2400	high	never	moderate	34	65.42	273.6	4.99	1.53	no	no	no	no	167.2	107.2	38.3	≥30	115.5	0.0786137	7.64533	Q4	no
2011-2012	66293	1	97	56428.7	14107.2	33	30-40	male	Non-Hispanic White	Never Married/Living with partner	3.76	≥3.5	high school graduate	17280	high	former	mild	49	61	321.2	4.55	1.24	no	DM	no	no	172	63.9	21.6	<25	76.8	0.0755025	2.41051	Q1	no
2011-2012	66296	1	99	16088.5	4022.12	43	40-50	male	Non-Hispanic White	Separated/Divorced/Widowed	1.1	<1.3	above high school	720	high	now	unknown	46	94.59	458	5.82	1.29	no	no	no	no	176.6	87	27.9	25-30	94.5	0.0773037	4.04103	Q2	no
2011-2012	66299	1	103	5205.5	1301.38	22	20-30	female	Other	Never Married/Living with partner	0.82	<1.3	high school graduate	2880	high	never	never	46	44.2	208.2	4.22	1.09	no	no	no	yes	160.8	67	25.9	25-30	87.7	0.0790054	4.25002	Q2	no
2011-2012	66300	2	101	13193.4	3298.35	35	30-40	female	Non-Hispanic White	Married/Living with partner	0.59	<1.3	high school graduate	6240	high	former	moderate	40	52.16	261.7	4.84	1.4	no	no	yes	no	159.6	90.2	35.4	≥30	104.6	0.0767974	6.74192	Q4	no
2011-2012	66302	2	97	15065	3766.25	45	40-50	female	Non-Hispanic White	Separated/Divorced/Widowed	0	<1.3	high school graduate		unknown	now	heavy	41	79.56	232	5.22	1.53	no	no	no	no	157.8	58.1	23.3	<25	83.3	0.081287	3.89675	Q2	no
2011-2012	66303	2	101	47311.4	11827.9	24	20-30	female	Non-Hispanic Black	Married/Living with partner	2.43	1.3-3.5	above high school	1500	high	now	heavy	43	66.3	226	4.22	0.91	no	no	no	no	164.4	66.8	24.7	<25	83.8	0.0770599	3.54316	Q2	no
2011-2012	66304	1	91	301538	75384.4	30	30-40	male	Non-Hispanic White	Married/Living with partner	5	≥3.5	above high school	540	low	never	heavy	49	93.7	321.2	4.6	1.45	no	no	no	no	185.5	101.9	29.6	25-30	99.9	0.0766536	4.11037	Q2	no
2011-2012	66307	2	102	33384.4	8346.11	44	40-50	male	Non-Hispanic Black	Married/Living with partner	5	≥3.5	high school graduate	14400	high	never	mild	44	65.42	297.4	5.43	1.32	no	no	yes	no	174.2	80	26.4	25-30	89.8	0.076739	3.65413	Q2	no
2011-2012	66309	1	102	18363	4590.75	30	30-40	female	Other	Never Married/Living with partner	1.02	<1.3	high school graduate		unknown	now	heavy	40	60.11	255.8	4.09	1.76	no	no	no	no	159.6	55	21.6	<25	72.7	0.0741963	2.56244	Q1	no
2011-2012	66311	2	103	8813.07	2203.27	39	30-40	male	Other	Married/Living with partner	5	≥3.5	above high school	480	low	former	mild	39	59.23	487.7	3.96	1.09	no	DM	no	no	167.6	64.6	23	<25	92.4	0.0882503	4.372	Q2	yes
2011-2012	66317	1	91	84331	21082.7	43	40-50	male	Non-Hispanic White	Married/Living with partner	2.77	1.3-3.5	above high school	2880	high	never	heavy	43	76.91	356.9	4.4	1.24	no	no	no	no	186.6	91.7	26.3	25-30	97	0.0802932	3.73827	Q2	no
2011-2012	66320	2	90	27408.4	6852.1	21	20-30	male	Non-Hispanic Black	Never Married/Living with partner	0.96	<1.3	high school graduate	5280	high	never	moderate	47	78.68	273.6	3.54	1.42	no	no	no	no	182.4	88.7	26.7	25-30	83	0.0687952	2.55443	Q1	no
2011-2012	66325	1	96	49297.6	12324.4	24	20-30	female	Non-Hispanic Black	Married/Living with partner	2.95	1.3-3.5	high school graduate	4800	high	never	moderate	44	59.23	202.2	4.22	1.53	no	no	yes	no	178.2	57.6	18.1	<25	77	0.0836728	2.1737	Q1	no
2011-2012	66326	3	90	25096.3	6274.08	47	40-50	male	Non-Hispanic Black	Never Married/Living with partner	5	≥3.5	high school graduate	25440	high	now	mild	38	69.84	297.4	7.73	1.09	no	no	no	no	171.5	79.5	27	25-30	100	0.0848448	5.05066	Q3	no
2011-2012	66341	1	100	86194.7	21548.7	51	50-60	male	Non-Hispanic White	Married/Living with partner	4.63	≥3.5	above high school		unknown	never	mild	44	111.38	327.1	4.29	1.24	no	no	yes	no	170.7	81.6	28	25-30	95.5	0.079271	4.54228	Q2	no
2011-2012	66342	1	101	27258.8	6814.71	32	30-40	female	Non-Hispanic White	Separated/Divorced/Widowed	0	<1.3	high school graduate	560	low	now	heavy	42	56.58	243.9	7.53	1.24	no	no	no	no	161.9	66.2	25.3	25-30	96.5	0.0880015	5.33866	Q3	no
2011-2012	66343	1	98	52576.7	13144.2	20	20-30	female	Non-Hispanic White	Never Married/Living with partner	0.27	<1.3	above high school	2520	high	now	heavy	42	63.65	416.4	4.42	1.34	no	no	no	no	167.9	97.5	34.6	≥30	118.4	0.0860549	8.02688	Q4	no
2011-2012	66349	2	100	11796.4	2949.1	24	20-30	female	Other	Married/Living with partner	1.62	1.3-3.5	high school graduate	13080	high	never	heavy	42	40.66	273.6	5.84	1.24	no	no	no	no	158.1	76.3	30.5	≥30	93	0.0757676	5.16424	Q3	no
2011-2012	66369	2	95	12330.3	3082.57	48	40-50	female	Non-Hispanic Black	Separated/Divorced/Widowed	5	≥3.5	above high school	3600	high	never	moderate	41	66.3	261.7	6.49	1.53	no	no	yes	yes	166.7	117.3	42.2	≥30	126.5	0.0808316	9.52295	Q4	no
2011-2012	66378	1	101	108868	27217	59	50-60	female	Non-Hispanic White	Separated/Divorced/Widowed	2.42	1.3-3.5	high school graduate	21600	high	never	never	44	68.95	345	5.92	1.58	no	no	no	no	163.3	87.8	32.9	≥30	115	0.0876478	8.00127	Q4	no
2011-2012	66382	3	92	16892.7	4223.16	40	40-50	female	Mexican American	Married/Living with partner	2.82	1.3-3.5	above high school		unknown	former	heavy	41	63.65	285.5	5.59	0.72	no	DM	yes	yes	169.2	96.8	33.8	≥30	116.8	0.0858944	7.63269	Q4	no
2011-2012	66384	1	99	10699.9	2674.97	38	30-40	female	Non-Hispanic White	Married/Living with partner	1.12	<1.3	high school graduate	2400	high	never	mild	45	65.42	249.8	4.68	1.09	no	no	yes	no	162.9	61.4	23.1	<25	85.6	0.0826873	3.84912	Q2	no
2011-2012	66391	3	91	212317	53079.3	28	20-30	female	Non-Hispanic White	Married/Living with partner	5	≥3.5	above high school	600	high	never	heavy	43	57.46	339	5.59	1.24	no	no	no	no	160	54.8	21.4	<25	79.5	0.0815389	3.30038	Q1	no
2011-2012	66393	1	92	14024.1	3506.02	43	40-50	female	Other	Never Married/Living with partner	2.06	1.3-3.5	above high school	7200	high	former	moderate	38	53.92	226	5.17	1.68	no	no	yes	no	162.6	63.5	24	<25	84.2	0.0793617	3.69944	Q2	no
2011-2012	66404	1	91	131300	32824.9	35	30-40	female	Non-Hispanic White	Married/Living with partner	2.44	1.3-3.5	above high school	300	low	never	never	40	72.49	309.3	7.81	1.73	no	no	no	no	159.8	71.1	27.8	25-30	98.6	0.0849947	5.81882	Q3	no
2011-2012	66412	2	93	17135.8	4283.95	41	40-50	female	Other	Married/Living with partner	0.93	<1.3	above high school		unknown	never	unknown	40	71.6	285.5	4.22	1.34	no	no	no	no	152.2	79.8	34.4	≥30	95.9	0.0734918	6.12678	Q3	no
2011-2012	66431	2	94	172677	43169.4	23	20-30	female	Non-Hispanic White	Married/Living with partner	2.94	1.3-3.5	above high school	300	low	now	moderate	45	72.49	285.5	5.38	1.47	no	no	no	no	162.1	63.1	24	<25	79.5	0.0750473	3.18122	Q1	no
2011-2012	66438	2	93	50671.8	12667.9	44	40-50	male	Other	Separated/Divorced/Widowed	0.58	<1.3	above high school	1200	high	never	moderate	47	91.94	487.7	6.7	1.16	no	no	no	no	173.2	91.9	30.6	≥30	109.6	0.0851247	6.19129	Q3	no
2011-2012	66439	2	98	33354.7	8338.67	48	40-50	female	Mexican American	Never Married/Living with partner	1.53	1.3-3.5	high school graduate		unknown	now	heavy	40	45.08	226	4.86	2.22	no	no	no	no	159.3	90.1	35.5	≥30	98.4	0.0721775	5.8347	Q3	no
2011-2012	66447	2	100	24408.4	6102.1	27	20-30	male	Non-Hispanic Black	Married/Living with partner	0.88	<1.3	high school graduate	10000	high	now	heavy	42	86.63	226	4.24	1.78	no	no	no	no	175.9	74.9	24.2	<25	83.6	0.0753407	2.90673	Q1	no
2011-2012	66451	1	90	13149.9	3287.48	52	50-60	female	Other	Never Married/Living with partner	5	≥3.5	high school graduate	2220	high	former	heavy	39	60.11	237.9	5.48	1.24	no	no	no	no	157.8	74.6	30	≥30	97	0.079978	5.76488	Q3	no
2011-2012	66460	2	92	50368.3	12592.1	37	30-40	male	Non-Hispanic White	Married/Living with partner	5	≥3.5	above high school	660	high	never	mild	44	61	416.4	6.44	1.4	no	no	no	no	169.1	64.8	22.7	<25	86.1	0.0825875	3.53234	Q1	no
2011-2012	66464	2	103	22507.7	5626.92	21	20-30	male	Mexican American	Never Married/Living with partner	0.79	<1.3	above high school	560	low	never	mild	45	85.75	291.5	3.67	0.83	no	no	no	no	168.7	84.4	29.7	25-30	100.4	0.0806006	5.31827	Q3	no
2011-2012	66473	1	101	84307.8	21077	56	50-60	male	Non-Hispanic White	Never Married/Living with partner	5	≥3.5	above high school	300	low	former	former	46	97.24	398.5	5.43	1.32	no	no	yes	no	179.1	74.5	23.2	<25	97.2	0.089288	4.19511	Q2	no
2011-2012	66474	1	91	14267.5	3566.86	43	40-50	female	Non-Hispanic White	Married/Living with partner	0.2	<1.3	high school graduate	2040	high	now	heavy	40	77.79	315.2	5.66	0.93	no	no	no	no	164.4	87.8	32.5	≥30	108.6	0.0831681	6.87139	Q4	no
2011-2012	66485	1	96	68557.9	17139.5	33	30-40	female	Non-Hispanic Black	Never Married/Living with partner	5	≥3.5	above high school	5760	high	never	moderate	36	72.49	356.9	4.63	1.53	no	no	no	no	165.3	116.1	42.5	≥30	123.6	0.0789386	9.20351	Q4	no
2011-2012	66487	2	99	21236.8	5309.21	31	30-40	male	Non-Hispanic Black	Never Married/Living with partner		unknown	high school graduate	7200	high	never	mild	43	107.85	559.1	6.36	0.7	no	no	yes	no	176.3	110.1	35.4	≥30	112.8	0.0787978	6.36031	Q4	no
2011-2012	66491	2	93	76221	19055.2	30	30-40	female	Non-Hispanic White	Separated/Divorced/Widowed	2.05	1.3-3.5	above high school	240	low	now	unknown	46	61.88	202.2	5.77	1.22	no	no	no	no	174.1	74.8	24.7	<25	96.2	0.0859629	4.39782	Q2	no
2011-2012	66494	1	101	14205	3551.25	47	40-50	male	Non-Hispanic White	Married/Living with partner	1.65	1.3-3.5	above high school	3840	high	former	heavy	46	81.33	374.7	2.79	1.19	no	no	no	no	176.8	115.1	36.8	≥30	113.3	0.0770176	6.38498	Q4	no
2011-2012	66497	2	96	28482.2	7120.55	25	20-30	female	Non-Hispanic Black	Never Married/Living with partner	0.4	<1.3	high school graduate	960	high	never	mild	43	66.3	226	4.55	1.22	no	no	no	no	152	77.2	33.4	≥30	93.9	0.0734366	5.83612	Q3	no
2011-2012	66505	1	102	24454	6113.49	34	30-40	male	Mexican American	Married/Living with partner	0.92	<1.3	high school graduate	12000	high	never	moderate	44	67.18	285.5	6.49	1.66	no	no	no	no	171.2	67.4	23	<25	83.2	0.0786236	3.09965	Q1	no
2011-2012	66511	1	93	14780.9	3695.23	52	50-60	female	Other	Never Married/Living with partner	0.92	<1.3	above high school	3720	high	never	never	45	65.42	202.2	6.67	1.32	no	no	no	no	146.3	62.8	29.3	25-30	89.6	0.0779425	5.71247	Q3	no
2011-2012	66520	1	100	23941.2	5985.3	54	50-60	female	Non-Hispanic Black	Never Married/Living with partner	2.36	1.3-3.5	high school graduate	1440	high	never	mild	41	94.59	386.6	5.38	1.5	no	no	yes	no	166	113.1	41	≥30	127	0.0829011	9.70363	Q4	no
2011-2012	66522	3	92	352051	88012.7	46	40-50	female	Non-Hispanic White	Married/Living with partner	5	≥3.5	above high school	760	high	former	moderate	47	65.42	214.1	4.24	1.4	no	no	no	no	162.6	71.3	27	25-30	77.8	0.0677917	2.96399	Q1	no
2011-2012	66524	1	90	35819.4	8954.86	51	50-60	male	Non-Hispanic White	Married/Living with partner	1.55	1.3-3.5	high school graduate	1680	high	former	moderate	43	83.98	416.4	7.84	1.22	no	DM	yes	no	174.1	78.9	26	25-30	99.6	0.0860091	4.81118	Q3	no
2011-2012	66525	1	101	232784	58196	47	40-50	male	Non-Hispanic White	Separated/Divorced/Widowed	1.98	1.3-3.5	high school graduate	7200	high	never	never	46	71.6	362.8	4.22	0.93	no	no	yes	no	175	88.1	28.8	25-30	106.6	0.085765	5.63644	Q3	no
2011-2012	66531	2	94	39694.2	9923.55	57	50-60	female	Other	Married/Living with partner	5	≥3.5	above high school	8160	high	former	moderate	48	83.1	249.8	5.4	1.76	no	no	no	no	163.2	76.2	28.6	25-30	99.2	0.0830311	5.60659	Q3	no
2011-2012	66532	1	90	45541	11385.2	48	40-50	male	Other	Married/Living with partner	2.6	1.3-3.5	above high school	1120	high	now	heavy	46	93.7	523.4	6.1	0.75	no	no	no	no	163.8	71	26.5	25-30	96.1	0.0844765	5.13004	Q3	no
2011-2012	66535	1	90	28139	7034.76	23	20-30	male	Other	Married/Living with partner	1.43	1.3-3.5	above high school	4000	high	never	mild	51	76.91	249.8	4.55	1.89	no	no	no	no	183.1	72.3	21.6	<25	76.8	0.0731781	1.97229	Q1	no
2011-2012	66536	3	90	7832.98	1958.24	52	50-60	female	Other	Married/Living with partner		unknown	above high school	180	low	never	former	44	72.49	249.8	5.9	1.29	no	no	no	no	152.2	52.4	22.6	<25	81.1	0.0822384	3.99575	Q2	no
2011-2012	66544	1	100	72711.1	18177.8	37	30-40	female	Non-Hispanic Black	Separated/Divorced/Widowed	2.36	1.3-3.5	high school graduate		unknown	never	moderate	45	68.95	279.6	5.74	1.99	no	no	no	no	167.6	75	26.7	25-30	90.5	0.0782536	4.13939	Q2	no
2011-2012	66550	2	101	56994.1	14248.5	42	40-50	female	Non-Hispanic Black	Never Married/Living with partner	1.9	1.3-3.5	above high school	200	low	never	former	41	67.18	243.9	5.9	2.02	no	no	no	no	154.3	113.5	47.7	≥30	123.5	0.0755913	10.761	Q4	no
2011-2012	66552	2	93	66869.9	16717.5	45	40-50	male	Other	Married/Living with partner	2.69	1.3-3.5	above high school		unknown	now	mild	38	76.02	386.6	3.31	0.75	no	no	no	no	174.5	80.6	26.5	25-30	101.5	0.0864446	5.01931	Q3	no
2011-2012	66558	1	97	225217	56304.4	54	50-60	female	Non-Hispanic White	Married/Living with partner	5	≥3.5	high school graduate	1440	high	former	mild	42	60.11	255.8	4.53	1.4	no	no	no	no	164.5	60.8	22.5	<25	92.4	0.0903928	4.58956	Q2	no
2011-2012	66562	1	94	185267	46316.7	26	20-30	female	Non-Hispanic White	Married/Living with partner	4.3	≥3.5	above high school	1380	high	never	moderate	42	68.07	243.9	5.09	1.24	no	no	no	no	164.8	71.7	26.4	25-30	81.5	0.071605	3.25695	Q1	no
2011-2012	66568	2	95	52238.2	13059.5	52	50-60	female	Non-Hispanic White	Separated/Divorced/Widowed	5	≥3.5	above high school	360	low	former	mild	41	45.97	190.3	3.1	1.16	no	no	no	no	163.6	66	24.7	<25	89	0.0820415	4.22159	Q2	no
2011-2012	66582	1	90	35030.8	8757.69	55	50-60	male	Other	Separated/Divorced/Widowed	5	≥3.5	above high school	4680	high	never	moderate	45	72.49	410.4	5.28	2.28	no	no	no	no	171.4	59.4	20.2	<25	75.5	0.0777512	2.31061	Q1	no
2011-2012	66584	1	90	188821	47205.3	44	40-50	male	Non-Hispanic White	Never Married/Living with partner	1.89	1.3-3.5	high school graduate	600	high	never	moderate	46	71.6	315.2	6.18	1.32	no	no	no	no	179.9	74.5	23	<25	89.6	0.0825988	3.32239	Q1	no
2011-2012	66586	2	93	42258.8	10564.7	29	20-30	male	Non-Hispanic Black	Never Married/Living with partner	1.67	1.3-3.5	high school graduate	10800	high	never	unknown	43	97.24	315.2	2.61	0.98	no	no	no	no	180.6	95.3	29.2	25-30	99.2	0.077845	4.32993	Q2	no
2011-2012	66591	1	98	48902.4	12225.6	34	30-40	male	Non-Hispanic White	Married/Living with partner	3.7	≥3.5	above high school	1080	high	former	mild	42	77.79	446.1	4.19	1.11	no	no	yes	no	168.5	99.5	35	≥30	110.3	0.079414	6.72235	Q4	no
2011-2012	66599	2	98	185186	46296.5	31	30-40	female	Non-Hispanic White	Married/Living with partner	1.61	1.3-3.5	high school graduate	840	high	now	former	36	50.39	243.9	5.87	1.19	no	no	no	no	169.1	110.5	38.6	≥30	127.7	0.0859794	9.41683	Q4	no
2011-2012	66628	3	91	185535	46383.9	41	40-50	female	Non-Hispanic White	Married/Living with partner	3.4	1.3-3.5	above high school	400	low	never	heavy	43	49.5	255.8	4.6	1.27	no	DM	yes	no	153.5	80.7	34.2	≥30	100.5	0.0769888	6.72541	Q4	yes
2011-2012	66630	1	101	7899.94	1974.98	58	50-60	male	Other	Married/Living with partner	5	≥3.5	high school graduate		unknown	never	mild	44	100.78	392.6	6.18	1.09	no	no	no	no	158.7	78.6	31.2	≥30	101.3	0.0811368	6.32388	Q3	no
2011-2012	66633	3	92	10380.4	2595.11	41	40-50	male	Other	Married/Living with partner	5	≥3.5	above high school	120	low	never	heavy	42	85.75	374.7	4.32	0.93	no	no	no	no	171	75.4	25.8	25-30	87.6	0.0767231	3.59204	Q2	no
2011-2012	66640	1	91	60746	15186.5	32	30-40	female	Non-Hispanic White	Married/Living with partner	2.05	1.3-3.5	high school graduate	2672	high	former	heavy	40	69.84	333.1	5.12	1.01	no	no	no	no	156.9	95	38.6	≥30	112	0.0782856	8.26016	Q4	no
2011-2012	66642	2	91	76743.8	19186	41	40-50	male	Non-Hispanic White	Married/Living with partner	4.19	≥3.5	high school graduate		unknown	now	mild	44	72.49	380.7	5.02	0.88	no	no	yes	no	177.9	89.3	28.2	25-30	101.1	0.0818145	4.72983	Q2	no
2011-2012	66643	1	96	8959.55	2239.89	39	30-40	male	Other	Married/Living with partner	1.34	1.3-3.5	high school graduate	3600	high	former	heavy	41	89.28	362.8	4.01	1.45	no	no	no	no	171.9	70.5	23.9	<25	79.7	0.0732636	2.70227	Q1	no
2011-2012	66653	2	97	31565.9	7891.47	42	40-50	male	Non-Hispanic White	Married/Living with partner	1.08	<1.3	high school graduate	4140	high	now	moderate	44	88.4	339	5.72	1.42	no	no	yes	no	173.4	77.5	25.8	25-30	95.7	0.0832353	4.38426	Q2	no
2011-2012	66654	2	101	48073.8	12018.4	47	40-50	male	Non-Hispanic Black	Separated/Divorced/Widowed	1.5	1.3-3.5	above high school	9600	high	never	moderate	43	99.01	356.9	5.84	1.22	no	no	no	no	155.5	67.1	27.7	25-30	86.5	0.0757701	4.47529	Q2	no
2011-2012	66660	1	99	32267.9	8066.98	37	30-40	male	Non-Hispanic Black	Married/Living with partner	0.31	<1.3	high school graduate	3360	high	now	mild	47	83.98	303.3	5.77	1.29	no	no	no	no	182.8	86.4	25.9	25-30	97	0.0819566	3.95146	Q2	no
2011-2012	66662	1	90	49286.3	12321.6	36	30-40	male	Non-Hispanic White	Never Married/Living with partner	0.63	<1.3	above high school	280	low	now	former	48	75.14	380.7	6.23	1.5	no	no	no	no	180.4	75.9	23.3	<25	91	0.0830525	3.44235	Q1	no
2011-2012	66665	2	92	81987.5	20496.9	27	20-30	female	Non-Hispanic White	Married/Living with partner	4.59	≥3.5	above high school	5520	high	former	mild	41	58.34	208.2	5.59	1.99	no	no	no	no	167.9	69.7	24.7	<25	90.1	0.0819851	4.07167	Q2	no
2011-2012	66680	3	90	38032.7	9508.17	56	50-60	female	Non-Hispanic Black	Married/Living with partner		unknown	above high school		unknown	never	mild	37	74.26	261.7	6.93	1.71	no	DM	no	no	163.1	101.7	38.2	≥30	122.2	0.0843598	9.24638	Q4	no
2011-2012	66685	1	103	18135.8	4533.95	29	20-30	male	Mexican American	Married/Living with partner		unknown	high school graduate	6000	high	never	heavy	42	61	368.8	4.19	0.85	no	no	no	no	173.2	97.1	32.4	≥30	114	0.0852317	6.81181	Q4	no
2011-2012	66698	1	97	199400	49850	21	20-30	male	Non-Hispanic White	Never Married/Living with partner	5	≥3.5	above high school	5880	high	never	mild	46	70.72	309.3	4.03	1.76	no	no	no	no	181.1	82.8	25.2	25-30	89.6	0.0774608	3.26095	Q1	no
2011-2012	66699	2	101	50078.8	12519.7	33	30-40	male	Non-Hispanic White	Married/Living with partner	1.88	1.3-3.5	above high school	10560	high	never	heavy	45	94.59	469.9	5.77	1.14	no	no	no	no	180.4	106.7	32.8	≥30	112	0.0813799	5.90816	Q3	no
2011-2012	66702	1	99	10936.6	2734.14	47	40-50	male	Non-Hispanic Black	Never Married/Living with partner		unknown	high school graduate	12000	high	now	heavy	36	89.28	392.6	6.23	2.3	no	no	yes	yes	178.6	81.8	25.6	25-30	95.2	0.0820105	3.99942	Q2	no
2011-2012	66708	3	91	20370.1	5092.51	55	50-60	female	Non-Hispanic Black	Married/Living with partner		unknown	above high school	1080	high	never	unknown	48	71.6	368.8	5.2	1.63	no	no	no	no	172.7	84.3	28.3	25-30	106.8	0.087512	5.8513	Q3	no
2011-2012	66712	3	90	14480.4	3620.09	31	30-40	male	Other	Never Married/Living with partner		unknown	above high school	480	low	never	mild	43	69.84	321.2	3.49	0.91	no	DM	no	no	186	89.6	25.9	25-30	98.5	0.0825049	3.93025	Q2	no
2011-2012	66714	2	102	83350.2	20837.6	21	20-30	female	Mexican American	Never Married/Living with partner	3.92	≥3.5	above high school		unknown	never	never	45	46.85	208.2	4.19	2.09	no	no	no	no	163.4	50.8	19	<25	74.2	0.0815221	2.53838	Q1	no
2011-2012	66716	2	96	55866.5	13966.6	30	30-40	male	Non-Hispanic Black	Married/Living with partner	0.65	<1.3	above high school	4560	high	former	mild	45	108.73	487.7	4.76	1.01	no	no	no	no	176.5	86.1	27.6	25-30	86.7	0.0714563	3.19558	Q1	no
2011-2012	66718	1	97	54753.3	13688.3	56	50-60	female	Non-Hispanic White	Separated/Divorced/Widowed	1.16	<1.3	high school graduate	960	high	former	moderate	48	88.4	327.1	6.34	1.63	no	no	yes	no	154.6	61.9	25.9	25-30	90.1	0.082779	5.04416	Q3	no
2011-2012	66720	3	90	9532.51	2383.13	58	50-60	male	Non-Hispanic Black	Married/Living with partner	4.89	≥3.5	high school graduate	1440	high	never	mild	42	102.54	374.7	4.09	1.24	no	no	yes	no	182	96.3	29.1	25-30	103.9	0.081405	4.78522	Q3	no
2011-2012	66724	1	95	59204	14801	31	30-40	male	Non-Hispanic White	Married/Living with partner	1.35	1.3-3.5	above high school	14400	high	never	mild	45	82.21	374.7	4.29	1.27	no	no	no	no	184.1	138.2	40.8	≥30	134	0.0833306	8.64509	Q4	no
2011-2012	66725	2	95	72474	18118.5	57	50-60	male	Non-Hispanic White	Married/Living with partner	3.53	≥3.5	above high school	5760	high	never	mild	42	78.68	333.1	5.84	1.14	no	no	yes	no	164.7	75.8	27.9	25-30	103.7	0.0878407	6.11577	Q3	no
2011-2012	66731	2	99	281280	70319.9	46	40-50	male	Non-Hispanic White	Never Married/Living with partner	5	≥3.5	above high school		unknown	never	mild	44	112.27	535.3	5.02	0.72	no	no	yes	no	170.1	104.8	36.2	≥30	115.3	0.0807864	7.309	Q4	no
2011-2012	66735	2	101	18491.8	4622.94	24	20-30	male	Other	Never Married/Living with partner	1.74	1.3-3.5	above high school	3400	high	never	mild	42	81.33	428.3	4.84	1.11	no	no	no	no	173.8	138.6	45.9	≥30	129.3	0.0765065	9.09623	Q4	yes
2011-2012	66736	1	93	8429.87	2107.47	55	50-60	female	Other	Married/Living with partner	5	≥3.5	above high school	3600	high	never	mild	48	70.72	279.6	5.69	1.99	no	no	no	no	165.3	49.4	18.1	<25	69.4	0.0783016	1.97856	Q1	no
2011-2012	66738	1	90	10532.5	2633.11	59	50-60	male	Other	Married/Living with partner	5	≥3.5	above high school	8640	high	former	unknown	41	88.4	416.4	5.48	1.03	no	no	no	no	177.6	75.9	24.1	<25	86.9	0.0781544	3.16035	Q1	no
2011-2012	66747	1	94	290513	72628.3	59	50-60	male	Non-Hispanic White	Never Married/Living with partner	3.97	≥3.5	high school graduate	7680	high	former	heavy	42	74.26	356.9	4.63	1.19	no	no	no	no	174.6	135.2	44.3	≥30	143.2	0.0865602	11.3751	Q4	yes
2011-2012	66749	2	95	38270.3	9567.56	56	50-60	female	Non-Hispanic Black	Separated/Divorced/Widowed	0.7	<1.3	high school graduate	240	low	never	heavy	43	87.52	440.2	6.13	0.96	no	no	yes	yes	165.1	84	30.8	≥30	102.2	0.0809488	5.86545	Q3	no
2011-2012	66769	2	99	44137.9	11034.5	24	20-30	female	Non-Hispanic Black	Never Married/Living with partner	2.43	1.3-3.5	above high school	480	low	never	mild	41	54.81	226	3.54	1.4	no	no	no	no	155.6	85.2	35.2	≥30	98.1	0.073221	6.13561	Q3	no
2011-2012	66770	2	97	40755.8	10188.9	22	20-30	female	Non-Hispanic White	Married/Living with partner	2.85	1.3-3.5	above high school	12720	high	never	heavy	43	75.14	350.9	4.01	0.98	no	no	yes	no	159.4	113.3	44.6	≥30	121	0.0762052	9.53014	Q4	no
2011-2012	66771	1	98	18646.9	4661.71	31	30-40	female	Other	Married/Living with partner	0.4	<1.3	above high school		unknown	never	moderate	45	69.84	327.1	5.25	1.19	no	no	no	no	162.9	91	34.3	≥30	107	0.0794134	6.7781	Q4	no
2011-2012	66777	2	93	74936	18734	39	30-40	male	Other	Married/Living with partner	0.43	<1.3	below high school		unknown	now	former	43	82.21	273.6	5.09	0.75	no	DM	yes	no	169.8	122.2	42.4	≥30	139.2	0.0878537	11.3634	Q4	yes
2011-2012	66788	2	98	23379	5844.76	31	30-40	male	Other	Married/Living with partner		unknown	above high school	30480	high	now	heavy	40	62.76	237.9	4.45	1.45	no	no	no	no	167.4	64.9	23.2	<25	78.1	0.0742075	2.75288	Q1	no
2011-2012	66789	1	97	14814.6	3703.64	38	30-40	female	Non-Hispanic White	Married/Living with partner	1.03	<1.3	above high school	5040	high	never	never	39	54.81	107.1	5.92	2.02	no	no	no	no	156.9	75.1	30.5	≥30	88.8	0.072622	4.68005	Q2	no
2011-2012	66793	2	101	32628.5	8157.12	50	50-60	male	Non-Hispanic Black	Never Married/Living with partner	2.64	1.3-3.5	high school graduate	960	high	never	never	38	199.78	582.9	4.99	1.03	no	no	yes	no	172	91.2	30.8	≥30	107.1	0.0831109	5.95119	Q3	no
2011-2012	66795	1	94	90308.6	22577.1	23	20-30	male	Non-Hispanic White	Married/Living with partner	0.37	<1.3	high school graduate	2880	high	now	heavy	52	76.02	279.6	3.88	1.58	no	no	no	no	172.5	61.8	20.8	<25	71	0.0714751	1.85044	Q1	no
2011-2012	66798	2	92	58738.2	14684.5	56	50-60	female	Other	Married/Living with partner	0.4	<1.3	above high school		unknown	former	former	45	59.23	303.3	4.91	1.6	no	no	yes	yes	149.1	67.7	30.5	≥30	96.2	0.0807055	6.49123	Q4	yes
2011-2012	66802	2	94	19037.5	4759.37	43	40-50	female	Non-Hispanic White	Married/Living with partner	1.3	1.3-3.5	above high school	360	low	former	unknown	48	76.91	255.8	4.55	1.68	no	no	no	no	181.3	68	20.7	<25	80.3	0.0791048	2.35063	Q1	no
2011-2012	66807	2	92	10157.7	2539.42	29	20-30	male	Other	Never Married/Living with partner	0.45	<1.3	above high school	4440	high	never	moderate	45	77.79	493.7	4.91	1.24	no	no	no	no	176.1	61.5	19.8	<25	82.3	0.0847377	2.76688	Q1	no
2011-2012	66811	2	92	4189.83	1047.46	29	20-30	male	Other	Never Married/Living with partner		unknown	above high school	1960	high	never	mild	46	77.79	374.7	6.31	1.42	no	no	yes	no	165.5	80	29.2	25-30	97.5	0.0799252	5.18396	Q3	no
2011-2012	66819	1	101	175152	43788.1	20	20-30	male	Non-Hispanic White	Never Married/Living with partner	0.97	<1.3	high school graduate	29160	high	now	heavy	46	74.26	463.9	3.75	1.03	no	no	no	no	163.2	57.7	21.7	<25	78.6	0.0790841	3.02053	Q1	no
2011-2012	66821	2	102	68109.9	17027.5	30	30-40	female	Other	Married/Living with partner	1.12	<1.3	high school graduate		unknown	never	never	39	40.66	267.7	3.78	0.93	no	no	no	no	153.2	79.3	33.8	≥30	100	0.0772846	6.67636	Q4	no
2011-2012	66828	2	97	302884	75720.9	25	20-30	male	Non-Hispanic White	Married/Living with partner	4.08	≥3.5	high school graduate	14640	high	never	former	47	76.91	386.6	3.31	0.96	no	no	no	no	186.1	87.5	25.3	25-30	90	0.0765518	3.05658	Q1	no
2011-2012	66833	2	91	19818.7	4954.66	39	30-40	female	Other	Married/Living with partner	0.73	<1.3	high school graduate		unknown	never	moderate	41	45.97	220.1	3.96	1.66	no	no	no	no	157.5	56.4	22.7	<25	78.7	0.0782199	3.35285	Q1	no
2011-2012	66834	3	90	38145.2	9536.31	31	30-40	male	Non-Hispanic Black	Never Married/Living with partner	5	≥3.5	above high school	8400	high	now	never	46	91.94	463.9	5.38	1.16	no	no	no	no	184.3	121.2	35.7	≥30	109.7	0.0745301	5.3202	Q3	no
2011-2012	66836	1	102	21939.6	5484.89	22	20-30	male	Non-Hispanic White	Never Married/Living with partner	0	<1.3	above high school	14880	high	now	heavy	50	85.75	422.3	3.78	1.76	no	no	no	no	177	58.6	18.7	<25	72.6	0.0774561	1.82858	Q1	no
2011-2012	66837	1	96	8705.55	2176.39	24	20-30	male	Non-Hispanic Black	Married/Living with partner	1.21	<1.3	above high school	14400	high	never	mild	48	98.12	273.6	2.92	1.73	no	no	no	no	173.2	64.8	21.6	<25	72.5	0.0710278	1.95896	Q1	no
2011-2012	66839	1	93	40639.4	10159.9	25	20-30	female	Other	Never Married/Living with partner	0.41	<1.3	above high school	120	low	never	moderate	46	46.85	214.1	4.01	1.34	no	no	no	no	169.7	49	17	<25	71.7	0.083249	2.02055	Q1	no
2011-2012	66847	3	91	7701.35	1925.34	31	30-40	male	Other	Married/Living with partner	4.32	≥3.5	high school graduate	6120	high	now	mild	46	76.02	345	4.65	0.88	no	no	yes	no	168.7	70.6	24.8	<25	82.4	0.0745994	3.14458	Q1	no
2011-2012	66848	1	90	233806	58451.4	52	50-60	female	Non-Hispanic White	Married/Living with partner	5	≥3.5	above high school	2100	high	never	mild	42	53.04	249.8	4.97	2.02	no	no	no	no	160.7	55.8	21.6	<25	80.1	0.0814683	3.32967	Q1	no
2011-2012	66851	1	97	83722.8	20930.7	46	40-50	female	Non-Hispanic White	Separated/Divorced/Widowed	5	≥3.5	above high school		unknown	former	moderate	39	73.37	315.2	6.1	1.66	no	no	no	no	170.9	83.8	28.7	25-30	107.2	0.0874787	6.05966	Q3	no
2011-2012	66855	2	95	33649.7	8412.42	20	20-30	male	Non-Hispanic Black	Never Married/Living with partner	1.7	1.3-3.5	above high school	12720	high	never	never	46	83.98	339	4.27	1.11	no	no	no	no	175.7	74	24	<25	80.3	0.0728096	2.58832	Q1	no
2011-2012	66861	2	95	29424.9	7356.23	21	20-30	male	Non-Hispanic Black	Never Married/Living with partner	1.36	1.3-3.5	above high school	4320	high	never	never	46	77.79	398.5	4.16	1.22	no	no	no	no	178.7	119.8	37.5	≥30	117.6	0.0785219	6.80901	Q4	no
2011-2012	66869	1	97	13777.4	3444.35	54	50-60	female	Non-Hispanic Black	Married/Living with partner	5	≥3.5	above high school		unknown	never	never	45	69.84	285.5	5.43	1.63	no	no	yes	no	166	100.4	36.4	≥30	115.9	0.0819021	7.84057	Q4	no
2011-2012	66872	1	92	59741.9	14935.5	37	30-40	male	Other	Married/Living with partner	3.47	1.3-3.5	above high school	160	low	now	former	47	79.56	267.7	6.03	1.16	no	no	no	no	178.4	97.2	30.5	≥30	107.5	0.0824476	5.48634	Q3	no
2011-2012	66874	2	100	138009	34502.3	31	30-40	female	Non-Hispanic White	Married/Living with partner	5	≥3.5	above high school	3480	high	never	heavy	43	52.16	184.4	5.51	1.76	no	no	no	no	151.2	62.1	27.2	25-30	93.4	0.0839831	5.83523	Q3	yes
2011-2012	66879	1	100	239282	59820.6	42	40-50	female	Non-Hispanic White	Married/Living with partner	4.56	≥3.5	above high school	1440	high	former	moderate	48	70.72	291.5	4.42	1.37	no	no	yes	no	166.2	78.2	28.3	25-30	95.9	0.0801024	4.91789	Q3	no
2011-2012	66884	2	91	38918.1	9729.53	35	30-40	female	Non-Hispanic White	Married/Living with partner	1.22	<1.3	above high school	180	low	former	mild	44	67.18	220.1	5.17	1.42	no	no	no	no	170.8	79.8	27.4	25-30	99.9	0.0841049	5.09037	Q3	no
2011-2012	66889	2	95	15037.1	3759.28	59	50-60	male	Non-Hispanic White	Never Married/Living with partner	0.36	<1.3	above high school	16560	high	never	mild	45	75.14	255.8	4.06	1.14	no	no	no	no	184.8	75.8	22.2	<25	87.8	0.0817664	2.90385	Q1	no
2011-2012	66898	2	99	13159.4	3289.85	45	40-50	female	Non-Hispanic Black	Never Married/Living with partner	2.6	1.3-3.5	above high school	1300	high	never	never	39	76.91	237.9	5.33	2.07	no	no	no	no	161.5	52.7	20.2	<25	78.7	0.0834938	3.12383	Q1	no
2011-2012	66903	2	94	33671.6	8417.89	39	30-40	female	Non-Hispanic White	Married/Living with partner	1.17	<1.3	above high school	1320	high	never	never	46	95.47	291.5	4.76	1.34	no	no	no	no	168.6	55	19.3	<25	74.4	0.0796354	2.32365	Q1	no
2011-2012	66904	2	99	18920.4	4730.09	27	20-30	male	Non-Hispanic Black	Married/Living with partner		unknown	high school graduate	6240	high	never	heavy	49	83.1	297.4	3.98	1.27	no	no	no	no	167.5	50.3	17.9	<25	68.8	0.0776865	1.83742	Q1	no
2011-2012	66908	2	92	33167.3	8291.83	52	50-60	male	Non-Hispanic Black	Separated/Divorced/Widowed	0.57	<1.3	above high school		unknown	former	moderate	43	113.15	386.6	6.67	1.27	no	no	yes	yes	190.2	144.8	40	≥30	144.4	0.0895204	9.53316	Q4	no
2011-2012	66909	1	95	31087.9	7771.97	27	20-30	female	Non-Hispanic White	Separated/Divorced/Widowed	0.28	<1.3	high school graduate	960	high	now	heavy	40	68.95	345	5.46	0.88	no	DM	no	no	159.9	102.1	39.9	≥30	112.9	0.0764635	8.05061	Q4	no
2011-2012	66911	2	100	43895	10973.7	40	40-50	male	Non-Hispanic White	Separated/Divorced/Widowed	1.47	1.3-3.5	below high school	1080	high	now	heavy	43	83.1	291.5	4.86	1.5	no	no	no	no	171.9	62.3	21.1	<25	80.4	0.0803088	2.77328	Q1	no
2011-2012	66915	1	101	72375.4	18093.8	51	50-60	male	Non-Hispanic White	Married/Living with partner	0.99	<1.3	high school graduate	560	low	now	former	44	87.52	434.2	6.28	0.88	no	no	yes	no	184.4	109.4	32.2	≥30	122.7	0.0892744	6.99239	Q4	no
2011-2012	66921	1	98	27528.9	6882.22	34	30-40	female	Non-Hispanic Black	Never Married/Living with partner	0.86	<1.3	above high school	600	high	now	unknown	35	55.69	214.1	4.45	0.78	no	no	yes	no	159.1	93.1	36.8	≥30	118.1	0.0846284	9.04927	Q4	no
2011-2012	66923	1	100	95574.8	23893.7	47	40-50	female	Other	Married/Living with partner	5	≥3.5	above high school	960	high	never	moderate	48	68.07	119	4.24	2.02	no	no	no	no	165.2	74.3	27.2	25-30	91.8	0.0789693	4.46316	Q2	no
2011-2012	66926	1	91	296300	74074.9	51	50-60	male	Non-Hispanic White	Married/Living with partner	5	≥3.5	high school graduate	14400	high	former	former	45	98.12	273.6	7.09	0.93	no	no	no	no	166.3	94.5	34.2	≥30	110.5	0.0813265	6.96872	Q4	no
2011-2012	66927	2	101	114218	28554.5	20	20-30	male	Other	Never Married/Living with partner	0.11	<1.3	above high school	2280	high	now	heavy	43	95.47	392.6	4.68	1.01	no	no	yes	no	180.3	106	32.6	≥30	105.3	0.0768456	5.07125	Q3	no
2011-2012	66930	2	94	16508.3	4127.09	41	40-50	male	Mexican American	Married/Living with partner	5	≥3.5	high school graduate	440	low	now	former	43	84.86	327.1	5.64	0.91	no	no	no	no	164.6	70.9	26.2	25-30	91.1	0.0804951	4.41669	Q2	no
2011-2012	66933	1	103	7456.36	1864.09	34	30-40	male	Other	Married/Living with partner		unknown	above high school	1560	high	former	mild	44	73.37	303.3	3.54	1.42	no	no	no	no	185.1	72.4	21.1	<25	77.7	0.0747933	1.97747	Q1	no
2011-2012	66937	2	103	128601	32150.1	37	30-40	male	Non-Hispanic White	Never Married/Living with partner		unknown	high school graduate	2400	high	never	never	44	83.98	452	4.81	1.81	no	no	no	no	175.4	80.8	26.3	25-30	98.2	0.0838416	4.55075	Q2	no
2011-2012	66943	1	101	17200.2	4300.04	46	40-50	female	Non-Hispanic White	Separated/Divorced/Widowed	0.67	<1.3	high school graduate		unknown	now	never	46	91.94	315.2	5.02	0.93	no	no	no	no	147.5	69.1	31.8	≥30	101.5	0.083263	7.57588	Q4	yes
2011-2012	66945	1	102	12952.7	3238.16	57	50-60	female	Mexican American	Married/Living with partner	1.48	1.3-3.5	below high school		unknown	never	never	44	64.53	362.8	4.6	1.24	no	no	yes	no	160.4	77.9	30.3	≥30	94.2	0.076528	5.14311	Q3	no
2011-2012	66946	1	94	14327.1	3581.79	32	30-40	male	Other	Married/Living with partner	1.33	1.3-3.5	above high school	8400	high	never	heavy	45	87.52	321.2	4.81	1.37	no	no	no	no	180.6	117.3	36	≥30	124	0.0846307	7.53582	Q4	no
2011-2012	66954	2	92	49301.2	12325.3	27	20-30	female	Non-Hispanic White	Never Married/Living with partner	5	≥3.5	above high school	2160	high	never	moderate	40	68.07	208.2	5.35	1.5	no	no	no	no	162.3	64.6	24.5	<25	88.9	0.082724	4.29839	Q2	no
2011-2012	66955	2	98	18651	4662.75	38	30-40	male	Mexican American	Married/Living with partner	5	≥3.5	above high school	1740	high	now	heavy	39	92.82	267.7	4.65	1.32	no	no	no	no	169.6	76.3	26.5	25-30	90.7	0.0783545	4.0346	Q2	no
2011-2012	66956	2	98	85244.1	21311	21	20-30	female	Non-Hispanic White	Married/Living with partner	0.54	<1.3	high school graduate	1080	high	now	never	46	51.27	255.8	4.29	0.91	no	no	no	no	162.3	68.1	25.9	25-30	91	0.0815985	4.56819	Q2	no
2011-2012	66958	2	93	48350.4	12087.6	52	50-60	male	Non-Hispanic White	Married/Living with partner	1.65	1.3-3.5	high school graduate	4140	high	never	never	43	86.63	350.9	2.92	0.93	no	DM	no	no	159.8	66.9	26.2	25-30	95.3	0.0854615	5.34594	Q3	yes
2011-2012	66959	2	102	26764.8	6691.2	43	40-50	female	Mexican American	Never Married/Living with partner	0.54	<1.3	below high school	1200	high	never	heavy	44	42.43	362.8	4.58	1.68	no	no	no	no	157.1	73.2	29.7	25-30	95	0.0790311	5.5349	Q3	no
2011-2012	66961	1	101	10399.3	2599.82	36	30-40	male	Other	Married/Living with partner	3.67	≥3.5	above high school	11760	high	never	mild	48	92.82	422.3	5.95	1.14	no	no	no	no	180.3	82.1	25.3	25-30	94.5	0.081662	3.82252	Q2	no
2011-2012	66964	1	99	45789.7	11447.4	27	20-30	female	Non-Hispanic White	Never Married/Living with partner	4.09	≥3.5	above high school	1560	high	never	moderate	40	53.04	220.1	6.54	1.63	no	no	no	no	173.2	73.4	24.5	<25	84.6	0.0762054	3.14479	Q1	no
2011-2012	66973	2	94	74059.3	18514.8	49	40-50	female	Non-Hispanic White	Married/Living with partner	4.42	≥3.5	above high school	11040	high	never	mild	42	75.14	339	5.51	1.22	no	no	no	no	176.8	102.6	32.8	≥30	106.2	0.0779473	5.44321	Q3	no
2011-2012	66981	1	101	16155	4038.76	42	40-50	male	Non-Hispanic White	Married/Living with partner	0.84	<1.3	above high school	480	low	now	moderate	43	90.17	333.1	4.97	1.01	no	no	no	no	172.9	126.6	42.3	≥30	128.3	0.0803715	9.04211	Q4	no
2011-2012	66988	1	96	36077.3	9019.33	40	40-50	female	Non-Hispanic Black	Never Married/Living with partner	0.93	<1.3	above high school	4000	high	never	mild	43	58.34	273.6	4.73	1.42	no	no	no	no	161.4	88.3	33.9	≥30	102.2	0.0768008	6.20122	Q3	no
2011-2012	66994	2	93	19976	4993.99	52	50-60	male	Other	Married/Living with partner	5	≥3.5	above high school	960	high	never	mild	46	90.17	255.8	6.59	2.07	no	no	yes	no	176.7	81	25.9	25-30	95.6	0.0821561	4.16081	Q2	no
2011-2012	66995	2	99	47839.6	11959.9	37	30-40	female	Non-Hispanic White	Married/Living with partner	5	≥3.5	above high school	1520	high	never	unknown	40	70.72	249.8	3.83	1.66	no	no	no	no	161.6	51	19.5	<25	74	0.0803504	2.60359	Q1	no
2011-2012	66996	1	97	15892.3	3973.06	22	20-30	male	Non-Hispanic Black	Never Married/Living with partner	5	≥3.5	high school graduate	2500	high	now	mild	45	102.54	362.8	3.59	1.03	no	no	no	no	173.3	71.3	23.7	<25	77	0.0708912	2.37392	Q1	no
2011-2012	67000	1	99	12281.2	3070.31	49	40-50	male	Non-Hispanic Black	Married/Living with partner	4.59	≥3.5	above high school	2880	high	never	former	42	89.28	333.1	4.99	0.96	no	no	yes	no	177.9	87.7	27.7	25-30	101.3	0.0829599	4.75391	Q2	no
2011-2012	67002	2	96	11773.8	2943.44	39	30-40	male	Non-Hispanic Black	Married/Living with partner	1.08	<1.3	high school graduate	2880	high	never	former	40	140.56	291.5	5.53	1.27	no	no	yes	yes	174	112.2	37.1	≥30	119.2	0.0812367	7.49567	Q4	no
2011-2012	67007	2	101	33088.6	8272.16	40	40-50	female	Other	Married/Living with partner	3.74	≥3.5	above high school		unknown	never	mild	42	61	315.2	5.38	1.09	no	no	no	no	157	57.8	23.4	<25	80.2	0.0782373	3.56415	Q2	no
2011-2012	67009	1	92	43527.2	10881.8	33	30-40	female	Non-Hispanic White	Married/Living with partner	1.57	1.3-3.5	above high school	18720	high	never	former	39	52.16	291.5	4.14	1.24	no	no	no	no	171.4	104.7	35.6	≥30	120.6	0.085122	7.98501	Q4	no
2011-2012	67012	3	92	6216.74	1554.19	34	30-40	female	Other	Married/Living with partner	0.91	<1.3	above high school	1200	high	former	former	42	57.46	368.8	4.34	0.98	no	no	yes	no	156.7	77.2	31.4	≥30	101.7	0.0816269	6.58445	Q4	no
2011-2012	67021	1	99	9054.73	2263.68	50	50-60	male	Non-Hispanic Black	Married/Living with partner	1.89	1.3-3.5	above high school		unknown	former	moderate	47	110.5	315.2	4.29	0.88	no	DM	no	no	181.5	96.1	29.2	25-30	100.2	0.0784346	4.38764	Q2	no
2011-2012	67032	2	92	50910	12727.5	32	30-40	female	Other	Married/Living with partner	1.35	1.3-3.5	above high school	5280	high	never	former	45	68.07	196.3	3.85	1.58	no	no	no	no	160.1	54	21.1	<25	74.6	0.0772126	2.7426	Q1	no
2011-2012	67039	3	90	36466	9116.5	31	30-40	female	Non-Hispanic White	Married/Living with partner	3.64	≥3.5	above high school	2920	high	former	former	42	53.04	190.3	4.53	1.53	no	no	no	no	169.5	56.3	19.6	<25	72.3	0.0763923	2.08462	Q1	no
2011-2012	67041	2	101	65264.9	16316.2	36	30-40	female	Non-Hispanic Black	Never Married/Living with partner	0.54	<1.3	high school graduate	840	high	now	moderate	43	62.76	232	4.27	1.32	no	no	no	no	165.6	62.7	22.9	<25	83.7	0.0806563	3.4613	Q1	no
2011-2012	67051	2	103	6062.55	1515.64	37	30-40	female	Other	Married/Living with partner	3.48	1.3-3.5	above high school	1320	high	never	never	42	81.33	202.2	4.16	1.29	no	no	no	no	167.4	90.6	32.3	≥30	101.8	0.0775774	5.61304	Q3	no
2011-2012	67052	1	94	50260.4	12565.1	56	50-60	male	Non-Hispanic White	Separated/Divorced/Widowed	0.75	<1.3	high school graduate		unknown	now	former	49	125.53	398.5	4.89	1.29	no	DM	yes	yes	180.4	98.5	30.3	≥30	108.2	0.0828859	5.42282	Q3	no
2011-2012	67058	1	96	30389	7597.24	42	40-50	male	Non-Hispanic Black	Married/Living with partner	5	≥3.5	above high school	80	low	now	moderate	47	98.12	333.1	5.61	0.88	no	no	no	no	175.9	67.3	21.8	<25	82	0.0792276	2.74636	Q1	no
2011-2012	67065	1	100	84120.5	21030.1	36	30-40	male	Non-Hispanic Black	Separated/Divorced/Widowed	0.99	<1.3	above high school	5040	high	now	never	43	111.38	333.1	5.35	1.03	no	no	no	no	185.3	86	25	25-30	85.5	0.073463	2.6637	Q1	no
2011-2012	67067	2	93	85539.5	21384.9	23	20-30	male	Other	Married/Living with partner	0.43	<1.3	high school graduate		unknown	now	heavy	45	78.68	386.6	4.19	0.67	no	no	no	no	161.8	80.7	30.8	≥30	99	0.0792098	5.69922	Q3	no
2011-2012	67068	2	90	36869.9	9217.47	32	30-40	male	Non-Hispanic Black	Never Married/Living with partner	0.87	<1.3	above high school	4080	high	former	mild	46	88.4	440.2	5.2	1.01	no	no	yes	no	173.7	101.4	33.6	≥30	113	0.0823415	6.62223	Q4	no
2011-2012	67073	1	98	29340	7335.01	24	20-30	male	Non-Hispanic White	Never Married/Living with partner	0.9	<1.3	above high school	5340	high	never	heavy	49	97.24	404.5	4.01	1.5	no	no	no	no	171.4	83.9	28.6	25-30	94	0.0767736	4.31227	Q2	no
2011-2012	67083	3	91	195228	48807	26	20-30	male	Non-Hispanic White	Never Married/Living with partner	5	≥3.5	high school graduate	3600	high	now	heavy	46	83.98	374.7	4.4	1.91	no	no	no	no	180.4	103.1	31.7	≥30	101	0.0750753	4.55083	Q2	no
2011-2012	67087	1	99	36379.3	9094.83	27	20-30	female	Non-Hispanic Black	Married/Living with partner	0.6	<1.3	above high school	3600	high	never	heavy	45	56.58	261.7	4.09	1.4	no	no	no	no	159.8	69.2	27.1	25-30	89.6	0.078561	4.56841	Q2	no
2011-2012	67100	2	93	13800.6	3450.15	29	20-30	female	Non-Hispanic Black	Separated/Divorced/Widowed	1.72	1.3-3.5	above high school	1200	high	former	moderate	40	76.91	309.3	5.3	1.19	no	no	no	no	153.3	78.8	33.5	≥30	106.6	0.0828494	7.76583	Q4	no
2011-2012	67115	2	93	11204.1	2801.03	59	50-60	male	Other	Separated/Divorced/Widowed	2.6	1.3-3.5	above high school		unknown	former	mild	41	93.7	386.6	5.09	1.29	no	no	no	no	174.1	100.3	33.1	≥30	113	0.0830731	6.58546	Q4	no
2011-2012	67116	2	99	28158.5	7039.63	31	30-40	female	Mexican American	Never Married/Living with partner	5	≥3.5	above high school	2000	high	former	moderate	39	58.34	202.2	4.24	1.66	no	no	no	no	164.6	79.4	29.3	25-30	97.1	0.0796329	5.20154	Q3	no
2011-2012	67117	1	101	109772	27443.1	25	20-30	female	Non-Hispanic White	Married/Living with partner	0.22	<1.3	above high school	8400	high	now	moderate	41	63.65	315.2	1.53	0.83	no	no	no	no	163	57.1	21.5	<25	81.3	0.0823577	3.33582	Q1	no
2011-2012	67121	1	91	47926.2	11981.5	39	30-40	male	Other	Married/Living with partner	0.89	<1.3	above high school		unknown	former	moderate	42	86.63	541.3	4.68	1.01	no	no	no	no	173.2	85.5	28.5	25-30	98.5	0.0802169	4.73861	Q2	no
2011-2012	67123	2	97	73715.2	18428.8	33	30-40	female	Non-Hispanic Black	Never Married/Living with partner	1.63	1.3-3.5	high school graduate	8640	high	now	heavy	40	101.66	226	4.37	2.02	no	no	no	no	166.9	73.6	26.4	25-30	84.2	0.0735103	3.44347	Q1	no
2011-2012	67129	2	95	15033.1	3758.28	24	20-30	female	Non-Hispanic Black	Never Married/Living with partner	2.32	1.3-3.5	above high school	1560	high	former	heavy	39	73.37	303.3	4.01	1.27	no	no	no	no	152.7	55.1	23.6	<25	81	0.0796693	3.94782	Q2	no
2011-2012	67143	2	94	20022.3	5005.56	33	30-40	male	Other	Never Married/Living with partner	3.06	1.3-3.5	high school graduate	2880	high	never	never	47	74.26	339	4.81	1.6	no	no	no	no	160.6	56.7	22	<25	81.9	0.0823119	3.54757	Q2	no
2011-2012	67153	2	100	22141.6	5535.4	23	20-30	female	Non-Hispanic Black	Never Married/Living with partner	0.27	<1.3	high school graduate		unknown	never	moderate	41	44.2	279.6	4.81	1.29	no	no	no	no	165.9	84.5	30.7	≥30	111.2	0.0880554	7.11596	Q4	no
2011-2012	67169	1	100	14358.2	3589.54	30	30-40	male	Non-Hispanic Black	Never Married/Living with partner	3.58	≥3.5	above high school	3120	high	never	never	44	89.28	350.9	4.14	1.68	no	no	yes	no	172.2	86.9	29.3	25-30	101.8	0.0816243	5.22956	Q3	no
2011-2012	67171	2	97	12498.6	3124.65	51	50-60	female	Non-Hispanic Black	Separated/Divorced/Widowed	0.81	<1.3	high school graduate		unknown	never	moderate	40	71.6	226	6.36	2.2	no	no	no	no	152.5	69.2	29.8	25-30	92.4	0.0778442	5.56212	Q3	no
2011-2012	67175	2	94	13062.5	3265.62	49	40-50	male	Non-Hispanic White	Separated/Divorced/Widowed		unknown	high school graduate	17280	high	never	mild	42	68.95	380.7	6.67	1.29	no	no	no	no	175.3	88.7	28.9	25-30	102.1	0.0818847	5.03616	Q3	no
2011-2012	67181	1	101	19132.6	4783.16	40	40-50	male	Non-Hispanic White	Married/Living with partner	1.82	1.3-3.5	high school graduate	5400	high	never	heavy	45	79.56	356.9	3.21	1.73	no	no	no	no	177.2	76.6	24.4	<25	90.5	0.0808147	3.56212	Q2	no
2011-2012	67182	1	98	10728.9	2682.22	44	40-50	female	Non-Hispanic Black	Married/Living with partner	3.77	≥3.5	above high school	5400	high	never	never	41	76.91	321.2	4.68	1.34	no	no	no	no	175.2	99	32.3	≥30	108	0.0804492	5.80524	Q3	no
2011-2012	67183	1	100	40177.3	10044.3	52	50-60	female	Non-Hispanic Black	Married/Living with partner	3.7	≥3.5	above high school	360	low	never	mild	42	72.49	202.2	5.04	2.56	no	no	no	no	165.9	70.7	25.7	25-30	84.5	0.0753318	3.53572	Q1	no
2011-2012	67191	1	101	19215.5	4803.88	33	30-40	female	Non-Hispanic White	Married/Living with partner	1.65	1.3-3.5	high school graduate	1440	high	former	mild	46	61	237.9	6.59	1.24	no	no	no	no	154.5	67.4	28.2	25-30	91.3	0.0792819	5.22433	Q3	no
2011-2012	67193	1	99	10207	2551.74	37	30-40	male	Non-Hispanic Black	Married/Living with partner	1.76	1.3-3.5	above high school		unknown	never	former	44	104.31	261.7	6.36	1.68	no	no	no	no	179.5	84.5	26.2	25-30	89.2	0.0754742	3.30152	Q1	no
2011-2012	67194	1	91	12247.1	3061.78	51	50-60	male	Non-Hispanic Black	Married/Living with partner	2.56	1.3-3.5	above high school	1440	high	former	moderate	42	73.37	380.7	2.97	1.09	no	DM	yes	no	183.2	88.6	26.4	25-30	99.6	0.0829967	4.2146	Q2	no
2011-2012	67195	1	94	213226	53306.4	49	40-50	male	Non-Hispanic White	Married/Living with partner	3.97	≥3.5	high school graduate	2800	high	never	mild	48	84.86	309.3	3.85	1.29	no	no	no	no	181.6	97.6	29.6	25-30	102	0.0791008	4.58897	Q2	no
2011-2012	67199	2	92	30088.1	7522.04	41	40-50	male	Other	Married/Living with partner	5	≥3.5	above high school	1840	high	now	mild	48	75.14	285.5	5.48	1.4	no	no	no	no	166.2	67.6	24.5	<25	91	0.0836787	4.2939	Q2	no
2011-2012	67200	1	93	68453.6	17113.4	30	30-40	male	Non-Hispanic White	Never Married/Living with partner	4.41	≥3.5	above high school	1620	high	former	moderate	44	75.14	374.7	5.28	1.03	no	no	no	no	180.2	86.6	26.7	25-30	94.3	0.078637	3.80641	Q2	no
2011-2012	67204	1	98	34061.8	8515.44	22	20-30	male	Non-Hispanic Black	Never Married/Living with partner	1.72	1.3-3.5	above high school	6240	high	never	mild	45	70.72	345	6.34	1.4	no	no	no	no	168.3	84.1	29.7	25-30	93.2	0.0749094	4.42315	Q2	no
2011-2012	67214	3	91	70002.1	17500.5	39	30-40	male	Non-Hispanic White	Never Married/Living with partner	5	≥3.5	above high school	2320	high	former	heavy	45	71.6	440.2	5.15	1.37	no	no	no	no	183.6	88.5	26.3	25-30	91.2	0.0761064	3.29772	Q1	no
2011-2012	67217	2	102	20435	5108.76	41	40-50	male	Mexican American	Married/Living with partner	1.89	1.3-3.5	high school graduate		unknown	former	heavy	38	79.56	386.6	3.65	0.85	no	no	yes	no	163.2	91.8	34.5	≥30	114.6	0.084647	7.94731	Q4	yes
2011-2012	67219	3	90	29169.6	7292.4	32	30-40	female	Non-Hispanic White	Married/Living with partner	5	≥3.5	above high school	2040	high	former	moderate	46	53.92	184.4	4.65	1.81	no	no	no	no	170.1	58.8	20.3	<25	81.5	0.0839733	2.97575	Q1	no
2011-2012	67220	1	100	279815	69953.7	33	30-40	male	Non-Hispanic White	Never Married/Living with partner	4.92	≥3.5	above high school	1880	high	never	heavy	46	86.63	481.8	5.35	0.98	no	no	no	no	187.5	97.7	27.8	25-30	101	0.0803756	4.11285	Q2	no
2011-2012	67221	2	95	34654.8	8663.69	22	20-30	male	Non-Hispanic Black	Never Married/Living with partner	1.81	1.3-3.5	above high school	3420	high	never	never	42	71.6	350.9	4.01	1.03	no	no	no	no	184.2	116.4	34.3	≥30	114.3	0.079776	5.90062	Q3	no
2011-2012	67223	1	100	49886.3	12471.6	40	40-50	male	Other	Married/Living with partner	0.74	<1.3	high school graduate	1440	high	never	former	43	97.24	368.8	4.53	1.53	no	no	no	no	166.1	58	21	<25	76.8	0.0782883	2.68027	Q1	no
2011-2012	67228	1	96	7814.74	1953.69	41	40-50	male	Other	Married/Living with partner	2.62	1.3-3.5	high school graduate	1920	high	former	former	44	85.75	374.7	4.53	0.98	no	no	no	no	177.8	84.1	26.6	25-30	106	0.0892111	5.34155	Q3	no
2011-2012	67230	1	97	15183.9	3795.97	59	50-60	male	Non-Hispanic Black	Married/Living with partner	5	≥3.5	above high school	360	low	now	moderate	48	71.6	333.1	5.48	1.97	no	no	no	no	170.1	65.9	22.8	<25	78.2	0.0745701	2.63465	Q1	no
2011-2012	67232	1	98	24075.8	6018.95	48	40-50	female	Non-Hispanic White	Married/Living with partner	0.18	<1.3	above high school	4320	high	never	former	35	72.49	315.2	4.32	1.03	no	no	no	no	161.3	86.8	33.4	≥30	99	0.07516	5.7431	Q3	no
2011-2012	67236	2	102	189727	47431.6	48	40-50	female	Mexican American	Married/Living with partner		unknown	high school graduate		unknown	never	former	42	60.11	291.5	4.37	1.47	no	no	yes	no	148	78.8	36	≥30	111.3	0.083913	9.32635	Q4	yes
2011-2012	67249	2	92	8420.26	2105.06	58	50-60	female	Other	Never Married/Living with partner	1.65	1.3-3.5	above high school	840	high	never	never	45	60.11	119	4.06	1.22	no	no	no	no	169	70.4	24.6	<25	88.8	0.0807569	3.84849	Q2	no
2011-2012	67250	2	102	93211.8	23302.9	43	40-50	female	Other	Married/Living with partner	1.38	1.3-3.5	above high school	12240	high	never	moderate	46	83.1	291.5	6.47	1.34	no	DM	no	no	160.8	75.8	29.3	25-30	93.5	0.0775813	5.01505	Q3	no
2011-2012	67252	3	91	34925.1	8731.28	24	20-30	female	Other	Never Married/Living with partner	1.1	<1.3	above high school	1880	high	never	heavy	46	60.11	333.1	4.19	1.84	no	no	no	no	169	58.4	20.4	<25	74.4	0.0766554	2.30643	Q1	no
2011-2012	67259	2	100	139523	34880.7	45	40-50	male	Non-Hispanic White	Married/Living with partner	4.5	≥3.5	above high school	720	high	never	mild	48	93.7	559.1	5.3	1.03	no	no	yes	no	174.8	104.8	34.3	≥30	111.5	0.0798867	6.31327	Q3	no
2011-2012	67273	2	96	16654.2	4163.56	44	40-50	male	Mexican American	Married/Living with partner	0.78	<1.3	below high school		unknown	now	unknown	46	61	285.5	4.5	1.16	no	DM	no	no	166.5	77.3	27.9	25-30	90	0.0758227	4.15086	Q2	no
2011-2012	67283	1	96	6336.24	1584.06	56	50-60	female	Other	Married/Living with partner	5	≥3.5	above high school		unknown	never	never	42	53.92	309.3	4.14	1.03	no	no	no	no	152	63.3	27.4	25-30	95.9	0.0855848	6.14654	Q3	yes
2011-2012	67288	1	92	45331.9	11333	24	20-30	male	Other	Never Married/Living with partner	5	≥3.5	above high school	5480	high	never	moderate	46	93.7	380.7	3.93	1.03	no	no	no	no	171.7	77.4	26.3	25-30	92.7	0.079994	4.13775	Q2	no
2011-2012	67290	1	94	23760.1	5940.02	25	20-30	male	Non-Hispanic White	Never Married/Living with partner	0.09	<1.3	above high school	1440	high	never	former	52	76.02	440.2	5.33	0.78	no	no	yes	no	177.7	108.6	34.4	≥30	118.6	0.0841141	7.04329	Q4	no
2011-2012	67298	2	99	10362.1	2590.53	24	20-30	female	Non-Hispanic Black	Married/Living with partner	1.11	<1.3	high school graduate	1520	high	never	never	39	53.04	309.3	4.71	1.24	no	no	no	no	160.3	88.5	34.4	≥30	114.4	0.0854254	8.25558	Q4	no
2011-2012	67306	2	97	33960.2	8490.05	51	50-60	male	Non-Hispanic Black	Separated/Divorced/Widowed	0.27	<1.3	high school graduate	7200	high	never	former	44	64.53	368.8	4.58	1.09	no	no	yes	no	173.2	80.3	26.8	25-30	95.3	0.0808591	4.34959	Q2	no
2011-2012	67307	1	100	11416.9	2854.24	20	20-30	male	Non-Hispanic Black	Married/Living with partner	0.43	<1.3	high school graduate		unknown	now	mild	43	96.36	440.2	5.56	1.14	no	no	no	no	165.7	95.7	34.9	≥30	105.6	0.0768161	6.29939	Q3	yes
2011-2012	67311	3	92	30352.5	7588.12	27	20-30	female	Mexican American	Married/Living with partner	2	1.3-3.5	above high school	2400	high	never	former	35	61	232	5.07	1.4	no	no	no	no	160.8	110	42.5	≥30	117	0.0757618	8.63807	Q4	no
2011-2012	67318	1	96	15245.1	3811.27	26	20-30	male	Non-Hispanic Black	Never Married/Living with partner	1.8	1.3-3.5	above high school	4800	high	never	mild	50	76.91	339	5.15	1.14	no	no	no	no	171.5	74.5	25.3	25-30	83.7	0.0741617	3.13736	Q1	no
2011-2012	67326	2	97	33877.8	8469.45	47	40-50	female	Non-Hispanic Black	Never Married/Living with partner	0.76	<1.3	above high school		unknown	now	heavy	39	99.89	452	6.44	1.14	no	no	no	no	168.6	150.1	52.8	≥30	144.4	0.0790161	12.5446	Q4	no
2011-2012	67330	2	98	239560	59890.1	46	40-50	male	Non-Hispanic White	Married/Living with partner	1.25	<1.3	high school graduate	18240	high	now	heavy	45	73.37	261.7	4.78	2.02	no	no	no	no	174.5	73.1	24	<25	89.4	0.081339	3.59281	Q2	no
2011-2012	67333	1	96	10117.3	2529.31	42	40-50	male	Non-Hispanic Black	Married/Living with partner	1.52	1.3-3.5	above high school	21000	high	never	moderate	42	100.78	273.6	5.15	1.34	no	no	no	no	165	74.7	27.4	25-30	92.1	0.0788892	4.51538	Q2	no
2011-2012	67335	1	93	12145	3036.26	30	30-40	female	Non-Hispanic White	Never Married/Living with partner	0.69	<1.3	above high school	2040	high	former	mild	47	62.76	220.1	5.25	1.63	no	no	no	no	176.3	56.6	18.2	<25	71.8	0.0781539	1.78417	Q1	no
2011-2012	67338	2	96	13331.3	3332.83	24	20-30	male	Non-Hispanic Black	Never Married/Living with partner	0.57	<1.3	high school graduate		unknown	now	heavy	45	114.04	380.7	5.53	0.98	no	no	yes	no	165.8	87.2	31.7	≥30	94.2	0.0730386	4.72679	Q2	no
2011-2012	67343	1	95	48881.6	12220.4	58	50-60	male	Non-Hispanic Black	Separated/Divorced/Widowed	1.74	1.3-3.5	above high school	14400	high	now	moderate	41	88.4	339	4.37	1.24	no	no	no	no	182.9	75.8	22.7	<25	85.8	0.079134	2.79776	Q1	no
2011-2012	67349	2	98	13384	3346.01	42	40-50	male	Non-Hispanic Black	Married/Living with partner	3.78	≥3.5	above high school	600	high	never	mild	37	71.6	380.7	5.72	0.83	no	DM	no	no	170.5	147.7	50.8	≥30	146.4	0.0817403	12.6168	Q4	no
2011-2012	67355	1	103	18686.6	4671.64	22	20-30	female	Mexican American	Married/Living with partner	0.51	<1.3	above high school	1440	high	never	heavy	44	40.66	226	3.13	1.11	no	no	no	no	156.8	67.3	27.4	25-30	98.4	0.0864613	6.06638	Q3	no
2011-2012	67357	2	101	89518.9	22379.7	23	20-30	male	Non-Hispanic White	Never Married/Living with partner	0.14	<1.3	above high school	12300	high	never	heavy	46	111.38	321.2	3.26	1.11	no	no	no	no	187.6	86.4	24.5	<25	87.2	0.0754726	2.72274	Q1	no
2011-2012	67362	2	92	6834.72	1708.68	47	40-50	female	Other	Married/Living with partner	1.91	1.3-3.5	below high school	1080	high	never	unknown	42	41.55	356.9	6.59	1.24	no	no	yes	no	156.6	68.4	27.9	25-30	99.4	0.0863484	6.23787	Q3	no
2011-2012	67365	1	96	10365.6	2591.41	58	50-60	female	Non-Hispanic Black	Never Married/Living with partner	5	≥3.5	above high school	8400	high	never	never	37	79.56	315.2	4.45	1.86	no	no	yes	no	166.3	138	49.9	≥30	142.9	0.0817559	12.6379	Q4	no
2011-2012	67367	2	96	24873	6218.24	32	30-40	female	Mexican American	Married/Living with partner	1.11	<1.3	high school graduate	1200	high	never	unknown	45	61	226	5.33	1.55	no	no	no	no	155.3	60	24.9	<25	87.3	0.082154	4.59878	Q2	no
2011-2012	67368	3	91	24286.4	6071.6	23	20-30	female	Other	Never Married/Living with partner	0.81	<1.3	high school graduate	7200	high	never	never	45	53.04	297.4	3.85	1.16	no	no	no	no	147.8	56.2	25.7	25-30	84.1	0.0794334	4.74515	Q2	yes
2011-2012	67375	2	100	41626.3	10406.6	45	40-50	female	Non-Hispanic Black	Separated/Divorced/Widowed	1.38	1.3-3.5	high school graduate		unknown	never	former	42	57.46	321.2	3.72	1.37	no	no	yes	no	155.6	90.3	37.3	≥30	109.6	0.0787046	8.00515	Q4	no
2011-2012	67380	2	99	25784.8	6446.2	58	50-60	female	Non-Hispanic Black	Never Married/Living with partner	1.88	1.3-3.5	above high school		unknown	former	former	38	69.84	267.7	6.57	1.89	no	no	yes	no	167.1	131.4	47.1	≥30	126	0.0747369	9.38416	Q4	no
2011-2012	67381	1	95	54205.9	13551.5	50	50-60	male	Non-Hispanic White	Separated/Divorced/Widowed	0.74	<1.3	above high school	160	low	now	heavy	41	87.52	458	3.88	0.98	no	no	yes	no	177.8	86	27.2	25-30	99.5	0.0825046	4.54557	Q2	no
2011-2012	67385	2	90	38356	9589	47	40-50	male	Other	Never Married/Living with partner	1.16	<1.3	high school graduate	3120	high	now	moderate	45	81.33	321.2	5.2	1.55	no	no	no	no	168.1	66.7	23.6	<25	82.8	0.0776197	3.2204	Q1	no
2011-2012	67388	1	92	32035.9	8008.97	35	30-40	male	Mexican American	Married/Living with partner	4.63	≥3.5	above high school		unknown	never	heavy	46	71.6	255.8	5.56	1.29	no	no	no	no	155.4	54.2	22.4	<25	87.5	0.0883318	4.61837	Q2	yes
2011-2012	67392	2	93	91883.6	22970.9	41	40-50	male	Other	Married/Living with partner	1.49	1.3-3.5	above high school	1560	high	never	heavy	43	92.82	410.4	4.78	1.42	no	no	no	no	170.6	90.7	31.2	≥30	104	0.0803417	5.64726	Q3	no
2011-2012	67393	2	93	16978	4244.5	29	20-30	female	Other	Never Married/Living with partner	3.67	≥3.5	above high school	720	high	never	mild	38	73.37	160.6	4.63	1.4	no	no	no	no	160.6	61.4	23.8	<25	87.3	0.0832575	4.21293	Q2	no
2011-2012	67395	2	95	31628.7	7907.17	55	50-60	female	Non-Hispanic Black	Married/Living with partner	0.66	<1.3	high school graduate	720	high	never	former	38	69.84	321.2	6	1.5	no	DM	no	no	156	72.8	29.9	25-30	99.4	0.082612	6.29658	Q3	no
2011-2012	67397	1	96	7430.37	1857.59	20	20-30	male	Non-Hispanic Black	Never Married/Living with partner	1.8	1.3-3.5	above high school	480	low	never	never	45	77.79	273.6	3.36	1.24	no	no	no	no	179.5	74	23	<25	73.2	0.0675554	1.79237	Q1	no
2011-2012	67399	2	103	30301.8	7575.46	55	50-60	female	Other	Married/Living with partner	1.65	1.3-3.5	high school graduate		unknown	former	mild	46	51.27	333.1	6.85	1.4	no	no	no	no	149.7	54.1	24.1	<25	83.7	0.0819917	4.53506	Q2	no
2011-2012	67402	2	100	29814.6	7453.65	59	50-60	female	Non-Hispanic Black	Separated/Divorced/Widowed	2.72	1.3-3.5	above high school	5520	high	never	mild	42	64.53	434.2	3.75	1.06	no	no	yes	yes	160.2	103.5	40.3	≥30	121.3	0.0815316	9.47465	Q4	no
2011-2012	67408	1	90	13830.3	3457.57	52	50-60	female	Other	Married/Living with partner	1.43	1.3-3.5	high school graduate		unknown	never	unknown	43	82.21	249.8	4.34	1.37	no	no	yes	no	156	61.8	25.4	25-30	86.3	0.0799637	4.41132	Q2	no
2011-2012	67417	2	97	45526.5	11381.6	58	50-60	female	Other	Married/Living with partner	5	≥3.5	above high school	540	low	never	never	44	68.07	321.2	4.94	1.53	no	no	no	no	155.6	49.6	20.5	<25	75.5	0.0808053	3.08577	Q1	no
2011-2012	67424	2	101	39177.1	9794.29	32	30-40	female	Non-Hispanic Black	Never Married/Living with partner	0.65	<1.3	high school graduate	360	low	never	heavy	38	98.12	404.5	3	1.32	no	no	yes	no	172.6	162	54.4	≥30	148	0.0784649	12.5779	Q4	no
2011-2012	67425	2	102	74974.9	18743.7	37	30-40	male	Mexican American	Married/Living with partner	1.03	<1.3	high school graduate	2400	high	never	heavy	43	99.89	362.8	4.55	1.14	no	no	yes	no	173.1	83.2	27.8	25-30	95.5	0.0790967	4.38013	Q2	no
2011-2012	67436	2	92	28542.8	7135.7	23	20-30	female	Non-Hispanic Black	Never Married/Living with partner	1.38	1.3-3.5	above high school	1560	high	never	moderate	45	56.58	255.8	5.2	1.84	no	no	no	no	184.1	68.9	20.3	<25	77.8	0.0770528	2.02191	Q1	no
2011-2012	67442	1	99	49135.5	12283.9	39	30-40	female	Non-Hispanic Black	Never Married/Living with partner	2.72	1.3-3.5	above high school	5160	high	never	mild	41	68.95	202.2	4.89	1.86	no	no	yes	no	162.8	76.4	28.8	25-30	91.7	0.0764916	4.62271	Q2	no
2011-2012	67447	1	94	57544.2	14386.1	57	50-60	female	Non-Hispanic White	Never Married/Living with partner	3.47	1.3-3.5	above high school	600	high	former	mild	42	59.23	261.7	7.01	1.32	no	no	no	no	163.8	57.6	21.5	<25	82	0.0828638	3.37026	Q1	no
2011-2012	67449	2	91	197911	49477.7	48	40-50	female	Non-Hispanic White	Married/Living with partner	5	≥3.5	above high school	600	high	never	mild	48	82.21	350.9	4.22	1.24	no	no	no	no	171.4	68.2	23.2	<25	82.9	0.0778438	3.05754	Q1	no
2011-2012	67457	3	92	57020.7	14255.2	49	40-50	male	Non-Hispanic White	Married/Living with partner	0.74	<1.3	above high school	480	low	former	moderate	43	76.02	315.2	6.52	1.32	no	DM	yes	no	171.7	164	55.6	≥30	156.8	0.0821444	14.483	Q4	yes
2011-2012	67459	2	93	10510.3	2627.56	24	20-30	female	Non-Hispanic Black	Never Married/Living with partner	1.13	<1.3	above high school	680	high	never	never	43	47.74	243.9	2.4	1.03	no	no	no	no	164	65.7	24.4	<25	82.4	0.0764854	3.40466	Q1	no
2011-2012	67462	2	96	27078	6769.51	38	30-40	female	Mexican American	Separated/Divorced/Widowed	0.95	<1.3	high school graduate	720	high	now	heavy	38	46.85	303.3	4.86	1.03	no	no	no	no	155.6	92	38	≥30	127.4	0.0903599	11.3313	Q4	yes
2011-2012	67463	1	95	59371.5	14842.9	28	20-30	male	Non-Hispanic White	Married/Living with partner	5	≥3.5	above high school	640	high	never	heavy	45	87.52	422.3	3.65	0.85	no	no	no	no	188.8	115.9	32.5	≥30	113.8	0.0813241	5.49034	Q3	no
2011-2012	67470	1	99	14930	3732.5	37	30-40	female	Other	Never Married/Living with partner	0.6	<1.3	above high school	2400	high	never	never	43	91.05	267.7	4.53	1.45	no	no	no	no	155.3	97.6	40.5	≥30	112.4	0.0764793	8.53169	Q4	no
2011-2012	67471	2	102	64925.1	16231.3	45	40-50	female	Non-Hispanic White	Separated/Divorced/Widowed	4.32	≥3.5	high school graduate	10680	high	now	heavy	44	59.23	226	5.33	1.78	no	no	no	no	165.5	62.9	23	<25	82.6	0.0793894	3.34182	Q1	no
2011-2012	67474	1	96	11175.1	2793.77	38	30-40	male	Non-Hispanic Black	Married/Living with partner		unknown	above high school	920	high	never	mild	42	114.04	392.6	6.65	1.84	no	no	yes	no	179.6	111.6	34.6	≥30	116	0.0815181	6.50773	Q4	no
2011-2012	67477	3	90	7697.19	1924.3	57	50-60	female	Non-Hispanic Black	Married/Living with partner	4.89	≥3.5	high school graduate	8400	high	never	moderate	42	68.95	261.7	5.4	1.14	no	no	no	no	165.6	72.9	26.6	25-30	95.5	0.0832822	4.91083	Q3	no
2011-2012	67486	2	102	122885	30721.3	41	40-50	female	Mexican American	Married/Living with partner	3.8	≥3.5	above high school		unknown	never	mild	44	45.08	261.7	5.51	1.22	no	no	no	no	159.2	82.2	32.4	≥30	102	0.0795424	6.38174	Q4	no
2011-2012	67488	2	96	6790.4	1697.6	29	20-30	male	Other	Never Married/Living with partner	3.21	1.3-3.5	above high school	480	low	never	mild	46	87.52	297.4	4.94	1.6	no	no	no	no	173.3	68.6	22.8	<25	81.8	0.0772795	2.84896	Q1	no
2011-2012	67490	2	102	90458.4	22614.6	34	30-40	male	Other	Married/Living with partner	0.61	<1.3	high school graduate	12180	high	now	former	41	83.1	333.1	4.81	0.88	no	no	no	no	164.5	73.5	27.2	25-30	90.4	0.0779303	4.33539	Q2	no
2011-2012	67492	1	94	39530.9	9882.74	32	30-40	female	Non-Hispanic White	Married/Living with partner	5	≥3.5	above high school	960	high	never	never	47	60.11	243.9	4.22	1.63	no	no	no	no	173.2	80.5	26.8	25-30	93.5	0.0793319	4.1366	Q2	no
2011-2012	67503	1	94	322956	80738.9	45	40-50	female	Non-Hispanic White	Never Married/Living with partner	3.67	≥3.5	above high school		unknown	now	heavy	41	65.42	255.8	4.84	1.27	no	no	no	no	162.9	100.4	37.8	≥30	114.5	0.0796496	7.96545	Q4	no
2011-2012	67507	2	93	9487.88	2371.97	28	20-30	male	Non-Hispanic Black	Never Married/Living with partner	1.13	<1.3	above high school	2880	high	never	mild	46	94.59	273.6	3.98	1.29	no	no	no	no	184.2	56	16.5	<25	65.5	0.074463	1.04887	Q1	no
2011-2012	67513	2	99	28176.2	7044.04	53	50-60	male	Non-Hispanic Black	Married/Living with partner	0.5	<1.3	high school graduate	80	low	now	moderate	45	101.66	362.8	4.42	1.53	no	no	yes	yes	175	70.8	23.1	<25	82.1	0.0765155	2.79836	Q1	no
2011-2012	67515	2	97	21959	5489.75	56	50-60	female	Non-Hispanic Black	Never Married/Living with partner		unknown	high school graduate	5520	high	never	heavy	41	52.16	410.4	4.68	1.99	no	no	no	no	164.8	76.4	28.1	25-30	93.8	0.0790533	4.74864	Q2	no
2011-2012	67516	2	93	13238.8	3309.7	47	40-50	female	Non-Hispanic Black	Never Married/Living with partner	1.47	1.3-3.5	above high school	220	low	never	moderate	37	68.07	303.3	5.56	1.45	no	no	yes	no	168.8	95.3	33.4	≥30	109.6	0.081338	6.59128	Q4	no
2011-2012	67517	3	91	11405.2	2851.3	36	30-40	female	Non-Hispanic White	Married/Living with partner	1.07	<1.3	above high school	2520	high	never	unknown	41	53.92	327.1	3.49	1.09	no	no	no	no	160.3	105.9	41.2	≥30	127.5	0.08442	10.6081	Q4	no
2011-2012	67527	2	99	21529.4	5382.36	29	20-30	female	Non-Hispanic Black	Married/Living with partner	1.27	<1.3	above high school	420	low	never	never	36	52.16	333.1	6.96	0.91	no	no	no	no	163.2	131.6	49.4	≥30	139.1	0.0808753	12.4086	Q4	no
2011-2012	67530	2	94	42133.5	10533.4	52	50-60	male	Mexican American	Separated/Divorced/Widowed	1.38	1.3-3.5	above high school		unknown	never	mild	43	68.07	350.9	4.99	1.37	no	no	yes	no	171.3	88.5	30.2	≥30	99.9	0.0787074	5.05279	Q3	no
2011-2012	67534	1	102	18141.9	4535.47	56	50-60	female	Non-Hispanic White	Separated/Divorced/Widowed	0.66	<1.3	above high school	8720	high	never	former	44	62.76	237.9	5.92	2.07	no	no	no	no	166.8	72	25.9	25-30	95	0.0840283	4.75656	Q2	no
2011-2012	67538	1	92	15609.7	3902.41	25	20-30	male	Non-Hispanic Black	Married/Living with partner	1.3	1.3-3.5	below high school	7920	high	now	mild	44	78.68	297.4	4.86	1.84	no	no	no	no	171.3	69.3	23.6	<25	80.5	0.0747554	2.8123	Q1	no
2011-2012	67545	1	92	278466	69616.6	22	20-30	female	Non-Hispanic White	Married/Living with partner	1	<1.3	high school graduate	1440	high	now	heavy	45	53.92	226	3.9	1.63	no	no	no	no	162.2	54.5	20.7	<25	78.8	0.0820705	3.09672	Q1	no
2011-2012	67546	2	93	19249.2	4812.3	30	30-40	female	Other	Married/Living with partner	1.83	1.3-3.5	above high school	360	low	never	unknown	41	43.32	279.6	4.34	1.32	no	no	no	no	159	74.2	29.4	25-30	91.6	0.0762603	4.89801	Q3	no
2011-2012	67551	2	93	10662.4	2665.6	28	20-30	female	Non-Hispanic Black	Never Married/Living with partner		unknown	above high school		unknown	never	never	40	56.58	333.1	8.33	1.14	no	DM	no	no	156.7	75.2	30.6	≥30	102.1	0.0833701	6.64728	Q4	no
2011-2012	67555	1	95	45518.6	11379.7	56	50-60	female	Non-Hispanic White	Married/Living with partner	1.22	<1.3	high school graduate	360	low	never	never	45	115.8	588.9	4.01	0.98	no	DM	no	yes	153.9	95.8	40.4	≥30	108.2	0.0740776	7.96995	Q4	no
2011-2012	67571	1	99	18821.6	4705.4	35	30-40	female	Non-Hispanic Black	Married/Living with partner	0.96	<1.3	above high school	80	low	never	mild	38	67.18	261.7	3.41	0.93	no	no	no	no	167.1	98.5	35.3	≥30	113	0.0812345	7.26805	Q4	no
2011-2012	67582	2	98	40213.3	10053.3	29	20-30	female	Non-Hispanic Black	Married/Living with partner	0.54	<1.3	high school graduate		unknown	now	heavy	43	55.69	166.5	3.52	1.19	no	no	no	no	164.9	83.6	30.7	≥30	106.9	0.0849067	6.5663	Q4	no
2011-2012	67585	2	100	31596.9	7899.22	55	50-60	female	Non-Hispanic Black	Married/Living with partner	4.42	≥3.5	high school graduate		unknown	never	never	47	56.58	279.6	4.86	1.29	no	no	yes	no	154.6	63.6	26.6	25-30	86.2	0.0778003	4.50249	Q2	no
2011-2012	67590	1	90	24878.4	6219.61	31	30-40	male	Other	Married/Living with partner	0.43	<1.3	high school graduate	9600	high	former	heavy	47	73.37	261.7	3.67	1.55	no	no	yes	no	170.4	82.8	28.5	25-30	102	0.0837469	5.396	Q3	no
2011-2012	67591	3	90	5870.15	1467.54	40	40-50	male	Other	Married/Living with partner	3.47	1.3-3.5	above high school	1200	high	former	mild	42	78.68	267.7	3.93	0.91	no	no	no	no	170.8	67.2	23	<25	89.4	0.0845814	3.80861	Q2	no
2011-2012	67594	2	99	172631	43157.8	43	40-50	male	Non-Hispanic White	Married/Living with partner	5	≥3.5	above high school	3720	high	former	heavy	45	76.91	339	6.47	0.91	no	no	no	no	185.9	87.4	25.3	25-30	95.6	0.0813588	3.63008	Q2	no
2011-2012	67595	2	94	37970.5	9492.62	49	40-50	male	Non-Hispanic White	Never Married/Living with partner	2.11	1.3-3.5	above high school	12240	high	never	mild	44	78.68	368.8	5.09	1.16	no	no	yes	no	172.6	88.3	29.6	25-30	108.4	0.0862279	6.07803	Q3	no
2011-2012	67597	2	99	20598.9	5149.72	41	40-50	female	Non-Hispanic Black	Never Married/Living with partner		unknown	above high school	3480	high	never	moderate	42	70.72	345	6.15	2.12	no	no	no	no	160.7	69.7	27	25-30	83.4	0.0730997	3.72171	Q2	no
2011-2012	67602	2	96	17210.5	4302.62	43	40-50	male	Mexican American	Married/Living with partner	1.79	1.3-3.5	high school graduate	960	high	never	moderate	45	91.94	356.9	3.88	1.63	no	no	no	no	167.1	84.5	30.3	≥30	104.6	0.0832559	6.02899	Q3	no
2011-2012	67604	1	90	6323.31	1580.83	24	20-30	female	Other	Never Married/Living with partner	1.43	1.3-3.5	above high school	840	high	never	heavy	49	57.46	255.8	5.17	1.81	no	no	no	no	165.2	53.5	19.6	<25	72.7	0.0778082	2.30373	Q1	no
2011-2012	67606	2	101	16550.7	4137.66	48	40-50	male	Non-Hispanic Black	Never Married/Living with partner	0.74	<1.3	high school graduate	7200	high	never	never	40	77.79	273.6	4.47	1.14	no	DM	yes	no	166.8	85.2	30.6	≥30	103.2	0.0816772	5.85811	Q3	no
2011-2012	67613	1	96	12210.2	3052.55	21	20-30	female	Other	Never Married/Living with partner	1.83	1.3-3.5	above high school	3880	high	never	never	43	53.04	321.2	4.32	1.03	no	no	no	no	161.8	75.9	29	25-30	84.6	0.070461	3.79777	Q2	no
2011-2012	67614	2	98	10275.9	2568.98	53	50-60	male	Mexican American	Married/Living with partner	1.07	<1.3	below high school	1800	high	former	unknown	43	63.65	458	5.02	0.98	no	DM	yes	no	168.1	83.9	29.7	25-30	106.8	0.0858914	6.25222	Q3	no
2011-2012	67621	1	98	26053	6513.25	27	20-30	female	Non-Hispanic White	Married/Living with partner	0.67	<1.3	high school graduate	4320	high	never	never	42	65.42	285.5	3.28	1.24	no	no	no	no	166	93	33.7	≥30	111	0.0825751	7.07514	Q4	no
2011-2012	67622	2	99	36594.5	9148.62	29	20-30	female	Non-Hispanic Black	Never Married/Living with partner	0.07	<1.3	high school graduate	2760	high	never	moderate	44	80.44	142.8	4.97	1.53	no	no	no	no	157.9	93.1	37.3	≥30	106.5	0.0759194	7.22287	Q4	no
2011-2012	67624	3	91	61627.9	15407	30	30-40	male	Non-Hispanic White	Never Married/Living with partner	0.09	<1.3	above high school	1140	high	now	mild	45	68.07	261.7	5.12	1.09	no	no	no	no	174.2	75	24.7	<25	92	0.0821862	3.90162	Q2	no
2011-2012	67627	2	91	33221.6	8305.4	25	20-30	male	Non-Hispanic Black	Never Married/Living with partner	5	≥3.5	above high school	8400	high	never	heavy	46	84.86	374.7	5.15	1.71	no	no	no	no	172.9	112.7	37.7	≥30	118.4	0.0800866	7.48869	Q4	yes
2011-2012	67628	1	98	24522.5	6130.63	22	20-30	female	Non-Hispanic White	Never Married/Living with partner		unknown	above high school	240	low	former	former	38	52.16	237.9	6.72	1.4	no	no	no	no	166.2	111.3	40.3	≥30	127.5	0.0841378	9.76471	Q4	no
2011-2012	67640	1	98	10682	2670.51	58	50-60	male	Mexican American	Married/Living with partner	1.57	1.3-3.5	high school graduate	17040	high	former	heavy	44	87.52	333.1	5.51	1.29	no	no	yes	yes	172.4	91.8	30.9	≥30	113.5	0.0877853	6.81565	Q4	no
2011-2012	67642	2	94	20907.7	5226.92	24	20-30	female	Mexican American	Married/Living with partner	2.33	1.3-3.5	high school graduate	720	high	never	unknown	46	68.07	237.9	3.7	0.88	no	no	yes	no	154.5	74.7	31.3	≥30	93.2	0.0754957	5.5013	Q3	no
2011-2012	67651	2	97	12375.3	3093.83	26	20-30	female	Non-Hispanic Black	Never Married/Living with partner	0.76	<1.3	above high school	240	low	never	mild	39	90.17	416.4	5.07	0.78	no	no	yes	no	163.7	110.1	41.1	≥30	116.2	0.0762583	8.15202	Q4	no
2011-2012	67652	1	92	203227	50806.7	46	40-50	male	Non-Hispanic White	Separated/Divorced/Widowed	1.51	1.3-3.5	high school graduate	2400	high	now	moderate	41	89.28	208.2	4.45	0.98	no	DM	yes	yes	179.4	86.7	26.9	25-30	103.7	0.0862381	4.94013	Q3	no
2011-2012	67677	1	93	49421.4	12355.4	36	30-40	male	Non-Hispanic White	Never Married/Living with partner	1.29	<1.3	above high school	480	low	never	never	45	75.14	422.3	5.28	1.06	no	no	yes	no	182.5	118.1	35.5	≥30	128.3	0.0879244	7.96888	Q4	no
2011-2012	67681	1	99	53363.7	13340.9	33	30-40	female	Non-Hispanic Black	Married/Living with partner	3.8	≥3.5	above high school	960	high	never	unknown	42	83.1	327.1	6.96	1.16	no	no	no	no	162.5	72.9	27.6	25-30	89	0.0764464	4.29718	Q2	no
2011-2012	67683	1	95	21738.6	5434.65	56	50-60	female	Non-Hispanic White	Married/Living with partner	2.16	1.3-3.5	above high school		unknown	now	former	42	61	214.1	5.43	1.42	no	no	no	no	177.4	65	20.7	<25	82	0.0816627	2.67784	Q1	no
2011-2012	67690	2	93	37391.5	9347.87	40	40-50	female	Non-Hispanic Black	Never Married/Living with partner	1.07	<1.3	above high school	2820	high	never	mild	38	74.26	303.3	7.78	2.33	no	no	yes	no	163.3	94.9	35.6	≥30	106.6	0.077084	6.67747	Q4	no
2011-2012	67699	2	100	29785.1	7446.27	32	30-40	male	Non-Hispanic Black	Married/Living with partner	3.24	1.3-3.5	high school graduate	25920	high	never	mild	47	95.47	404.5	6.05	1.03	no	no	yes	no	183.6	89.5	26.6	25-30	91.8	0.07603	3.3588	Q1	no
2011-2012	67708	1	98	9524.02	2381.01	49	40-50	male	Non-Hispanic White	Married/Living with partner	0.97	<1.3	high school graduate	6720	high	now	former	44	68.07	458	5.17	0.85	no	no	yes	no	184.1	107.8	31.8	≥30	114.6	0.0841472	5.9468	Q3	no
2011-2012	67718	1	101	84212.3	21053.1	49	40-50	female	Non-Hispanic White	Separated/Divorced/Widowed	1.45	1.3-3.5	above high school	4320	high	former	former	43	70.72	380.7	6.23	1.42	no	no	yes	no	171.6	113.4	38.5	≥30	115.3	0.0771964	7.15738	Q4	no
2011-2012	67726	1	90	45371.4	11342.9	50	50-60	female	Other	Married/Living with partner	1.57	1.3-3.5	high school graduate	13680	high	never	moderate	45	70.72	297.4	5.07	1.32	no	no	yes	no	151.9	65.5	28.4	25-30	89.2	0.0777512	5.14193	Q3	no
2011-2012	67727	1	101	14151.6	3537.91	32	30-40	female	Non-Hispanic White	Married/Living with partner	1.45	1.3-3.5	above high school	480	low	now	mild	43	57.46	273.6	5.2	1.03	no	no	no	no	164	74.5	27.7	25-30	94.3	0.0804334	4.87415	Q3	no
2011-2012	67737	2	92	38009.1	9502.28	25	20-30	female	Other	Never Married/Living with partner	5	≥3.5	above high school	840	high	never	heavy	46	65.42	255.8	5.17	1.91	no	no	no	no	158.8	45.1	17.9	<25	68.2	0.0790904	2.13138	Q1	no
2011-2012	67756	2	95	15058.4	3764.61	28	20-30	male	Non-Hispanic Black	Never Married/Living with partner	3.13	1.3-3.5	above high school	2160	high	never	never	42	99.01	255.8	3.18	1.09	no	no	no	no	183.5	105.3	31.3	≥30	98.7	0.0733617	4.09682	Q2	no
2011-2012	67761	2	101	15381.3	3845.32	20	20-30	male	Non-Hispanic Black	Never Married/Living with partner	1.67	1.3-3.5	high school graduate	3240	high	never	heavy	44	84.86	315.2	3.03	1.91	no	no	no	no	168.3	53.6	18.9	<25	69.5	0.0755037	1.87137	Q1	no
2011-2012	67774	2	94	29139.7	7284.92	34	30-40	male	Non-Hispanic White	Married/Living with partner	1.6	1.3-3.5	above high school	200	low	never	unknown	46	81.33	339	4.42	0.96	no	no	no	no	178.3	75.4	23.7	<25	92.2	0.0836867	3.68527	Q2	no
2011-2012	67775	1	93	58579.6	14644.9	29	20-30	female	Non-Hispanic White	Married/Living with partner	5	≥3.5	high school graduate	2640	high	never	former	47	63.65	208.2	5.72	1.78	no	no	no	no	164.2	64.5	23.9	<25	76	0.0714817	2.68855	Q1	no
2011-2012	67776	1	103	8134.35	2033.59	54	50-60	male	Mexican American	Married/Living with partner	0.51	<1.3	below high school		unknown	former	former	41	59.23	291.5	5.87	0.98	no	no	yes	no	162.3	81.3	30.9	≥30	108.5	0.0864898	7.07109	Q4	yes
2011-2012	67778	1	102	11050.4	2762.6	31	30-40	male	Non-Hispanic White	Married/Living with partner	0.82	<1.3	above high school		unknown	never	never	48	76.02	392.6	5.46	1.55	no	no	yes	no	183	90.8	27.1	25-30	92.5	0.0757885	3.46187	Q1	no
2011-2012	67779	1	97	311988	77997	56	50-60	female	Non-Hispanic White	Married/Living with partner	4.3	≥3.5	above high school	1680	high	never	mild	45	67.18	190.3	6.26	1.53	no	no	no	no	164	66	24.5	<25	79.8	0.0738704	3.11067	Q1	no
2011-2012	67781	2	93	92539.5	23134.9	41	40-50	female	Other	Married/Living with partner	1.49	1.3-3.5	above high school	2400	high	never	mild	41	57.46	220.1	3.62	1.37	no	no	no	no	161.3	57.6	22.1	<25	83.2	0.0831849	3.66012	Q2	no
2011-2012	67782	2	95	36629.9	9157.48	44	40-50	male	Non-Hispanic Black	Married/Living with partner	2.32	1.3-3.5	above high school	6000	high	never	former	44	121.11	356.9	4.5	1.14	no	no	yes	no	171.1	108.9	37.2	≥30	111.5	0.0764929	6.6498	Q4	no
2011-2012	67785	1	95	52902.3	13225.6	38	30-40	female	Non-Hispanic White	Married/Living with partner	1.21	<1.3	high school graduate	1680	high	now	former	38	59.23	333.1	3.36	0.93	no	no	no	yes	163.1	65.1	24.5	<25	85.5	0.0793649	3.82433	Q2	no
2011-2012	67786	1	95	63307.3	15826.8	45	40-50	male	Non-Hispanic White	Never Married/Living with partner	1.33	1.3-3.5	high school graduate		unknown	former	mild	43	75.14	362.8	4.32	1.58	no	no	yes	no	178.2	90.8	28.6	25-30	106.6	0.0853872	5.38726	Q3	no
2011-2012	67793	1	100	23948	5987.01	39	30-40	male	Mexican American	Married/Living with partner	1.74	1.3-3.5	high school graduate	3420	high	never	former	43	83.1	374.7	5.46	1.16	no	no	no	no	160.3	79.1	30.8	≥30	93.6	0.0752388	5.06858	Q3	no
2011-2012	67798	2	93	45971.4	11492.8	51	50-60	male	Other	Married/Living with partner	2.58	1.3-3.5	above high school	4380	high	now	heavy	47	86.63	333.1	4.11	1.22	no	no	yes	no	178.2	73.2	23.1	<25	87.5	0.0808127	3.19195	Q1	no
2011-2012	67799	1	94	12627.5	3156.89	38	30-40	female	Non-Hispanic White	Married/Living with partner	1.26	<1.3	above high school	1680	high	former	never	40	51.27	243.9	5.72	1.16	no	DM	yes	no	158.4	94.9	37.8	≥30	106	0.0747768	7.08825	Q4	no
2011-2012	67817	1	98	53729.8	13432.5	55	50-60	male	Non-Hispanic White	Separated/Divorced/Widowed	0	<1.3	above high school	4800	high	former	mild	42	80.44	398.5	5.04	1.16	no	no	yes	no	173	89.6	29.9	25-30	106.3	0.0838937	5.75905	Q3	no
2011-2012	67820	2	95	10708.4	2677.1	47	40-50	female	Non-Hispanic Black	Separated/Divorced/Widowed	1.74	1.3-3.5	above high school	480	low	never	moderate	37	76.02	249.8	3.7	1.22	no	no	yes	no	164.8	79.9	29.4	25-30	96.5	0.0789134	5.10501	Q3	no
2011-2012	67824	2	95	34755.8	8688.95	40	40-50	male	Other	Never Married/Living with partner	5	≥3.5	above high school	3780	high	never	mild	46	93.7	285.5	4.78	1.29	no	no	no	no	174.4	64.8	21.3	<25	82.2	0.0810051	2.83688	Q1	no
2011-2012	67826	1	98	85472.6	21368.2	51	50-60	male	Non-Hispanic White	Married/Living with partner	4.34	≥3.5	above high school	2240	high	never	mild	47	97.24	350.9	4.99	1.6	no	no	no	no	179.3	87	27.1	25-30	96.5	0.0798775	4.10348	Q2	no
2011-2012	67827	2	101	17631	4407.75	53	50-60	male	Non-Hispanic Black	Married/Living with partner	2.7	1.3-3.5	above high school	8640	high	never	mild	42	98.12	237.9	4.32	1.55	no	no	no	no	172.2	77.4	26.1	25-30	95.7	0.0828836	4.46439	Q2	no
2011-2012	67834	3	91	55455	13863.7	33	30-40	female	Non-Hispanic White	Never Married/Living with partner	2.75	1.3-3.5	above high school	1080	high	former	mild	42	76.91	267.7	4.6	1.5	no	no	no	no	164.5	76.3	28.2	25-30	94	0.0791065	4.79704	Q3	no
2011-2012	67836	1	91	217808	54452.1	24	20-30	male	Non-Hispanic White	Never Married/Living with partner	2.17	1.3-3.5	above high school	2640	high	former	mild	49	91.05	261.7	4.99	1.6	no	no	no	no	189.5	76.1	21.2	<25	85	0.0806103	2.44462	Q1	no
2011-2012	67840	1	92	234153	58538.2	28	20-30	male	Non-Hispanic White	Separated/Divorced/Widowed	1.97	1.3-3.5	above high school	4080	high	never	mild	44	101.66	339	4.06	0.98	no	no	no	no	174	88.8	29.3	25-30	97	0.0773723	4.50046	Q2	no
2011-2012	67841	1	96	5804.19	1451.05	58	50-60	male	Other	Married/Living with partner	5	≥3.5	above high school	1680	high	never	never	46	85.75	458	5.84	1.24	no	no	no	no	170.1	72.4	25	25-30	94.9	0.0851048	4.50961	Q2	no
2011-2012	67845	2	90	27196.9	6799.24	49	40-50	male	Non-Hispanic Black	Married/Living with partner	3.21	1.3-3.5	above high school	3060	high	former	former	45	103.43	535.3	5.46	1.76	no	no	yes	no	187.3	100.6	28.7	25-30	103.5	0.0806771	4.39851	Q2	no
2011-2012	67855	2	100	5804.19	1451.05	58	50-60	male	Other	Married/Living with partner	5	≥3.5	above high school	3300	high	former	former	42	78.68	333.1	5.95	1.37	no	no	yes	no	155.3	61.6	25.5	25-30	88	0.0815086	4.69454	Q2	yes
2011-2012	67863	1	91	312856	78214.1	50	50-60	female	Non-Hispanic White	Married/Living with partner	5	≥3.5	above high school	5760	high	former	heavy	45	57.46	273.6	8.48	2.09	no	no	no	no	171.5	62	21.1	<25	88.2	0.0882026	3.63067	Q2	no
2011-2012	67864	1	97	15924.5	3981.12	22	20-30	female	Other	Never Married/Living with partner	5	≥3.5	above high school	1680	high	never	moderate	45	63.65	267.7	3.85	1.09	no	no	no	no	149.5	49.9	22.3	<25	75.1	0.0775264	3.40282	Q1	no
2011-2012	67870	3	90	6073.87	1518.47	20	20-30	female	Other	Never Married/Living with partner	3.23	1.3-3.5	above high school	4560	high	never	moderate	42	48.62	309.3	4.78	2.22	no	no	no	no	166	63.4	23	<25	72.3	0.069385	2.22956	Q1	no
2011-2012	67873	2	96	16461	4115.24	50	50-60	female	Mexican American	Married/Living with partner	0.77	<1.3	below high school	4800	high	never	never	45	53.92	261.7	6.49	2.04	no	no	no	no	148.8	80	36.1	≥30	107.4	0.0806055	8.47706	Q4	yes
2011-2012	67879	1	100	262572	65642.9	45	40-50	female	Non-Hispanic White	Married/Living with partner	5	≥3.5	above high school	13680	high	former	moderate	45	85.75	190.3	5.64	1.76	no	no	no	no	167.1	68.6	24.6	<25	78.7	0.0719774	2.83062	Q1	no
2011-2012	67889	1	101	46756.8	11689.2	42	40-50	female	Non-Hispanic White	Never Married/Living with partner	1.43	1.3-3.5	above high school	2040	high	former	moderate	45	66.3	243.9	6.57	1.55	no	no	no	no	158.2	76.8	30.7	≥30	98.2	0.0796311	5.90559	Q3	no
2011-2012	67891	1	93	26200.2	6550.06	29	20-30	female	Other	Never Married/Living with partner	5	≥3.5	above high school	1920	high	never	moderate	38	51.27	160.6	4.42	1.53	no	no	no	no	161.4	58.6	22.5	<25	73	0.0720968	2.50771	Q1	no
2011-2012	67893	1	99	58770.1	14692.5	34	30-40	male	Non-Hispanic White	Never Married/Living with partner	5	≥3.5	above high school	3360	high	never	mild	42	79.56	285.5	4.34	1.22	no	no	no	no	188.2	94.6	26.7	25-30	101.8	0.0830674	4.15845	Q2	no
2011-2012	67902	2	98	26841.1	6710.27	21	20-30	male	Mexican American	Separated/Divorced/Widowed	1.07	<1.3	high school graduate	2880	high	never	heavy	45	76.91	362.8	4.97	1.32	no	no	no	no	174.1	82.8	27.3	25-30	95.9	0.0801636	4.36206	Q2	no
2011-2012	67907	2	94	53036.3	13259.1	37	30-40	female	Non-Hispanic White	Married/Living with partner		unknown	high school graduate	23040	high	never	former	45	59.23	249.8	3.08	1.22	no	no	no	no	164.5	65.7	24.3	<25	80	0.074348	3.10587	Q1	no
2011-2012	67908	2	95	14543.2	3635.79	28	20-30	male	Non-Hispanic White	Never Married/Living with partner	1.36	1.3-3.5	above high school	1680	high	former	heavy	45	78.68	368.8	4.47	1.22	no	no	yes	no	181.7	123	37.3	≥30	117.7	0.0782156	6.55402	Q4	no
2011-2012	67917	1	103	15681	3920.26	27	20-30	male	Non-Hispanic White	Never Married/Living with partner	2.6	1.3-3.5	above high school	1800	high	never	mild	47	76.91	350.9	5.09	1.53	no	no	no	no	173.3	80.8	26.9	25-30	93.3	0.0789431	4.1069	Q2	no
2011-2012	67924	3	91	10086.1	2521.52	45	40-50	female	Other	Married/Living with partner	4.47	≥3.5	above high school	2640	high	never	mild	40	66.3	345	5.04	1.45	no	no	yes	no	158.5	79.7	31.7	≥30	105.8	0.0839006	7.04559	Q4	no
2011-2012	67925	3	90	20332.9	5083.22	51	50-60	female	Non-Hispanic Black	Separated/Divorced/Widowed	2.23	1.3-3.5	above high school	480	low	never	unknown	43	108.73	529.4	5.59	1.78	no	no	yes	no	157.2	105.5	42.7	≥30	117.7	0.0768419	9.23193	Q4	no
2011-2012	67927	2	99	9293.04	2323.26	32	30-40	male	Other	Never Married/Living with partner	5	≥3.5	above high school	2480	high	former	mild	43	81.33	404.5	4.76	1.29	no	no	no	no	176	74	23.9	<25	87.8	0.0797639	3.33751	Q1	no
2011-2012	67938	1	93	18702.6	4675.65	27	20-30	female	Other	Never Married/Living with partner	5	≥3.5	above high school	4080	high	never	moderate	41	70.72	255.8	5.33	1.78	no	no	no	no	156	53.4	21.9	<25	68.5	0.0700646	2.28778	Q1	no
2011-2012	67951	1	96	30428.1	7607.02	59	50-60	female	Non-Hispanic Black	Married/Living with partner		unknown	high school graduate	1680	high	never	heavy	37	74.26	303.3	4.29	1.27	no	DM	yes	no	165.1	104.9	38.5	≥30	121.2	0.0827285	8.81864	Q4	no
2011-2012	67960	2	96	44828.7	11207.2	40	40-50	female	Other	Married/Living with partner	1.57	1.3-3.5	above high school	400	low	never	heavy	39	73.37	208.2	3.34	1.4	no	no	no	no	155.3	50.3	20.9	<25	78.8	0.083338	3.49874	Q1	no
2011-2012	67966	1	100	262565	65641.2	20	20-30	male	Non-Hispanic White	Never Married/Living with partner	4.63	≥3.5	above high school		unknown	never	heavy	49	90.17	374.7	4.16	1.24	no	no	no	no	177.6	62.6	19.8	<25	77.4	0.0793553	2.23393	Q1	no
2011-2012	67967	1	100	65880	16470	52	50-60	male	Non-Hispanic White	Married/Living with partner	4.07	≥3.5	above high school	600	high	now	mild	42	85.75	362.8	6.18	1.06	no	no	no	no	188.3	106.7	30.1	≥30	116.5	0.0877384	5.85785	Q3	no
2011-2012	67972	2	96	174847	43711.7	30	30-40	male	Non-Hispanic White	Never Married/Living with partner	1.38	1.3-3.5	above high school	840	high	now	heavy	46	104.31	493.7	4.27	1.14	no	no	no	no	178.8	97.5	30.5	≥30	105.3	0.0806699	5.17957	Q3	no
2011-2012	67974	1	98	83281.8	20820.5	27	20-30	male	Non-Hispanic White	Never Married/Living with partner	1.03	<1.3	above high school	30720	high	now	heavy	42	77.79	481.8	5.04	1.06	no	no	yes	no	173.6	133.9	44.4	≥30	128.7	0.077902	9.02266	Q4	yes
2011-2012	67984	1	93	223832	55958	20	20-30	male	Non-Hispanic White	Never Married/Living with partner	2.16	1.3-3.5	above high school	4160	high	never	mild	49	93.7	422.3	5.09	1.4	no	no	no	no	170.4	61.7	21.2	<25	77	0.0770073	2.5007	Q1	no
2011-2012	67991	3	90	26616.7	6654.17	57	50-60	male	Other	Married/Living with partner	0.92	<1.3	high school graduate	240	low	former	unknown	41	85.75	285.5	5.53	1.55	no	DM	no	no	173	68.2	22.8	<25	89	0.0841544	3.63386	Q2	no
2011-2012	67999	2	91	13303.9	3325.98	52	50-60	female	Other	Married/Living with partner	4.19	≥3.5	above high school	800	high	former	moderate	40	69.84	285.5	5.79	1.27	no	no	no	no	162.6	67.7	25.6	25-30	89.1	0.0804435	4.30291	Q2	no
2011-2012	68004	1	103	20903.4	5225.86	33	30-40	female	Mexican American	Married/Living with partner	5	≥3.5	above high school	400	low	never	mild	48	64.53	196.3	4.55	1.66	no	no	no	no	160.6	55.8	21.6	<25	76.6	0.0779328	2.9369	Q1	no
2011-2012	68005	2	101	47474.8	11868.7	21	20-30	male	Non-Hispanic Black	Never Married/Living with partner	0.55	<1.3	above high school	10680	high	never	heavy	46	111.38	327.1	3.62	1.55	no	no	no	no	178.9	81.3	25.4	25-30	80.6	0.0697387	2.47796	Q1	no
2011-2012	68007	1	92	58074.1	14518.5	33	30-40	female	Other	Never Married/Living with partner	1.92	1.3-3.5	above high school		unknown	never	never	45	35.36	255.8	4.24	1.99	no	no	no	no	162.3	56.9	21.6	<25	82.8	0.0837983	3.55147	Q2	no
2011-2012	68011	1	95	32829.1	8207.28	27	20-30	female	Non-Hispanic White	Married/Living with partner	0.81	<1.3	above high school	5580	high	former	mild	40	72.49	309.3	3.44	1.06	no	no	no	no	165.6	119.5	43.6	≥30	120.1	0.0753393	8.57253	Q4	no
2011-2012	68016	1	97	65384.5	16346.1	56	50-60	female	Non-Hispanic White	Married/Living with partner	4.77	≥3.5	above high school		unknown	never	mild	40	63.65	315.2	5.64	1.27	no	DM	no	yes	158.4	100.8	40.2	≥30	129.1	0.0874107	11.2141	Q4	no
2011-2012	68027	2	100	11826.1	2956.53	41	40-50	female	Non-Hispanic Black	Married/Living with partner	2.7	1.3-3.5	above high school		unknown	never	moderate	42	70.72	315.2	5.25	1.45	no	no	yes	no	161.4	86.2	33.1	≥30	100.3	0.0765827	5.92212	Q3	no
2011-2012	68040	2	94	76393.6	19098.4	25	20-30	male	Non-Hispanic White	Never Married/Living with partner	3.4	1.3-3.5	above high school	8240	high	never	heavy	45	77.79	374.7	4.84	0.91	no	no	no	no	185.1	109.9	32.1	≥30	111.9	0.0814311	5.53097	Q3	no
2011-2012	68042	1	98	15746.2	3936.56	23	20-30	male	Non-Hispanic White	Never Married/Living with partner	0.31	<1.3	high school graduate	2400	high	now	heavy	44	87.52	398.5	3.52	1.11	no	no	no	no	170.5	49.4	17	<25	69.5	0.0805051	1.78971	Q1	no
2011-2012	68043	2	98	56467.4	14116.9	32	30-40	female	Non-Hispanic White	Married/Living with partner	4.01	≥3.5	above high school	480	low	former	moderate	46	66.3	214.1	5.92	1.84	no	no	no	no	167.7	65.5	23.3	<25	78.5	0.0743075	2.78001	Q1	no
2011-2012	68044	2	91	292713	73178.3	58	50-60	female	Non-Hispanic White	Separated/Divorced/Widowed	2.31	1.3-3.5	above high school	2640	high	now	moderate	47	108.73	416.4	6.93	2.15	no	no	no	no	162.4	66.9	25.4	25-30	95	0.086273	5.09215	Q3	no
2011-2012	68052	1	101	57652.7	14413.2	39	30-40	male	Non-Hispanic White	Never Married/Living with partner	0.58	<1.3	high school graduate	5040	high	now	mild	44	69.84	267.7	4.47	1.19	no	no	yes	no	183.1	108.2	32.3	≥30	118.5	0.0863454	6.53972	Q4	no
2011-2012	68058	2	98	179009	44752.2	50	50-60	male	Non-Hispanic White	Married/Living with partner	2.7	1.3-3.5	above high school	1920	high	now	moderate	41	75.14	285.5	5.35	1.34	no	no	yes	yes	181.7	100.9	30.6	≥30	113.6	0.086143	6.01088	Q3	no
2011-2012	68061	2	102	9572.63	2393.16	35	30-40	female	Other	Married/Living with partner	3.92	≥3.5	above high school	4320	high	never	unknown	45	45.97	261.7	5.22	1.84	no	no	no	no	156	50	20.5	<25	78	0.0833738	3.3588	Q1	no
2011-2012	68062	2	102	195207	48801.8	28	20-30	male	Mexican American	Married/Living with partner	3.67	≥3.5	above high school	1200	high	now	heavy	45	99.01	297.4	3.65	1.4	no	no	no	no	169.1	67.7	23.7	<25	84.4	0.0786632	3.34218	Q1	no
2011-2012	68065	1	98	52576.7	13144.2	20	20-30	female	Non-Hispanic White	Never Married/Living with partner	0.9	<1.3	above high school	2280	high	never	heavy	47	76.02	267.7	5.09	1.06	no	no	no	no	156.3	61.7	25.3	25-30	82.5	0.0765704	3.89572	Q2	no
2011-2012	68070	2	99	13640	3410.01	47	40-50	male	Non-Hispanic Black	Married/Living with partner		unknown	high school graduate		unknown	now	heavy	34	88.4	428.3	4.6	0.78	no	no	yes	no	165	81.2	29.8	25-30	100.6	0.0814789	5.64919	Q3	no
2011-2012	68073	1	94	49235.7	12308.9	58	50-60	male	Non-Hispanic Black	Married/Living with partner	1.34	1.3-3.5	above high school	2880	high	now	former	39	77.79	416.4	2.9	0.57	no	DM	yes	no	183.4	89.6	26.6	25-30	94.3	0.0781432	3.62856	Q2	no
2011-2012	68075	1	94	35987.1	8996.77	59	50-60	male	Other	Married/Living with partner	1.79	1.3-3.5	above high school	4560	high	former	mild	42	89.28	386.6	5.02	1.06	no	no	no	no	169.6	71.3	24.8	<25	90.2	0.081444	3.97551	Q2	no
2011-2012	68076	3	91	72282.1	18070.5	30	30-40	male	Non-Hispanic White	Separated/Divorced/Widowed	2.3	1.3-3.5	above high school	5040	high	former	heavy	42	84.86	374.7	4.34	1.27	no	no	no	no	185.4	94.6	27.5	25-30	105	0.0846407	4.6881	Q2	no
2011-2012	68078	3	90	13387.9	3346.97	38	30-40	female	Other	Married/Living with partner	5	≥3.5	high school graduate	360	low	never	never	41	54.81	267.7	4.58	1.47	no	no	no	no	159.6	65.8	25.8	25-30	89.6	0.0812291	4.58325	Q2	no
2011-2012	68089	1	96	25471	6367.75	46	40-50	male	Non-Hispanic Black	Married/Living with partner	5	≥3.5	above high school	960	high	never	mild	45	86.63	327.1	4.97	1.42	no	no	no	no	182.3	87.9	26.4	25-30	95	0.0793587	3.76349	Q2	no
2011-2012	68093	2	101	9643.91	2410.98	47	40-50	male	Other	Married/Living with partner	3.74	≥3.5	high school graduate	2400	high	never	moderate	41	76.91	374.7	4.65	1.37	no	no	yes	no	172.4	83.2	28	25-30	96	0.0792922	4.48732	Q2	no
2011-2012	68099	1	100	19636.4	4909.1	35	30-40	female	Mexican American	Married/Living with partner		unknown	below high school		unknown	never	heavy	41	46.85	214.1	4.84	0.7	no	no	yes	no	143.1	65.8	32.1	≥30	101.7	0.0841714	8.17516	Q4	yes
2011-2012	68105	2	95	17042.5	4260.61	58	50-60	female	Non-Hispanic Black	Married/Living with partner		unknown	above high school	7680	high	never	mild	40	71.6	255.8	5.46	1.11	no	no	yes	no	162.9	85.8	32.3	≥30	107	0.0826586	6.7781	Q4	no
2011-2012	68109	2	100	11672.8	2918.19	45	40-50	male	Non-Hispanic Black	Married/Living with partner	2.7	1.3-3.5	high school graduate	4620	high	now	moderate	46	99.89	392.6	4.06	1.11	no	no	yes	no	170.3	78.7	27.1	25-30	93.1	0.0790732	4.27639	Q2	no
2011-2012	68112	2	94	9262.99	2315.75	52	50-60	male	Other	Married/Living with partner	4.44	≥3.5	above high school	3600	high	never	mild	44	82.21	374.7	3.98	1.4	no	no	yes	no	171.6	93.7	31.8	≥30	105.5	0.0802372	5.7672	Q3	no
2011-2012	68119	2	102	21182.2	5295.54	30	30-40	male	Non-Hispanic Black	Never Married/Living with partner	4.59	≥3.5	above high school		unknown	never	moderate	40	109.62	535.3	5.61	1.19	no	no	no	no	186.6	85.2	24.5	<25	96.8	0.0840057	3.71737	Q2	no
2011-2012	68128	1	93	56530.8	14132.7	58	50-60	male	Non-Hispanic White	Never Married/Living with partner	0.75	<1.3	above high school	800	high	now	heavy	45	61.88	267.7	3.8	1.84	no	no	no	no	177	81.7	26.1	25-30	110.5	0.0943949	5.98934	Q3	no
2011-2012	68131	1	100	147127	36781.8	39	30-40	female	Mexican American	Married/Living with partner	2.02	1.3-3.5	above high school	9600	high	former	moderate	45	65.42	184.4	6.9	1.5	no	no	no	no	161.3	59	22.7	<25	80.8	0.0793555	3.37626	Q1	no
2011-2012	68133	2	93	48013.3	12003.3	44	40-50	male	Other	Married/Living with partner	1.52	1.3-3.5	above high school		unknown	former	heavy	44	78.68	345	6.28	1.01	no	no	yes	no	173.3	84	28	25-30	103	0.0848528	5.30046	Q3	no
2011-2012	68134	1	102	88568	22142	32	30-40	male	Mexican American	Married/Living with partner		unknown	above high school	32400	high	never	heavy	45	73.37	428.3	2.9	0.91	no	no	no	no	172.3	94.5	31.8	≥30	104.7	0.0794668	5.60241	Q3	no
2011-2012	68139	1	96	36293.5	9073.38	52	50-60	female	Non-Hispanic Black	Married/Living with partner	5	≥3.5	high school graduate		unknown	never	mild	44	80.44	398.5	5.28	1.11	no	no	yes	no	165.5	70.6	25.8	25-30	98.8	0.0879586	5.35963	Q3	no
2011-2012	68142	2	92	17264	4316.01	36	30-40	male	Other	Never Married/Living with partner	2.75	1.3-3.5	above high school	1500	high	never	mild	52	70.72	345	5.43	1.78	no	no	no	no	168	61.3	21.7	<25	74	0.0733844	2.31038	Q1	no
2011-2012	68151	2	100	23366.3	5841.58	29	20-30	male	Non-Hispanic Black	Never Married/Living with partner	0.92	<1.3	high school graduate	1080	high	former	moderate	43	85.75	434.2	6.05	2.35	no	no	no	no	172.1	78.8	26.6	25-30	88.8	0.0759629	3.66342	Q2	no
2011-2012	68169	1	92	35330.3	8832.58	23	20-30	female	Non-Hispanic White	Married/Living with partner	1.15	<1.3	above high school	840	high	never	mild	39	110.5	505.6	4.97	0.98	no	no	no	no	163.5	70.7	26.4	25-30	90.4	0.0797395	4.40508	Q2	no
2011-2012	68170	2	98	38605	9651.26	37	30-40	male	Non-Hispanic Black	Married/Living with partner	3.36	1.3-3.5	above high school	960	high	never	mild	45	111.38	463.9	5.35	1.6	no	no	yes	no	185.4	129.8	37.8	≥30	129.5	0.0844411	7.84844	Q4	no
2011-2012	68171	1	102	11516.9	2879.21	58	50-60	female	Mexican American	Separated/Divorced/Widowed	0.33	<1.3	below high school	3360	high	never	unknown	40	50.39	202.2	2.4	0.91	no	DM	yes	no	148.4	89.1	40.5	≥30	115	0.0800468	9.994	Q4	yes
2011-2012	68173	1	95	13451.9	3362.98	38	30-40	male	Non-Hispanic White	Married/Living with partner	0.65	<1.3	high school graduate	7200	high	now	mild	43	69.84	345	5.09	0.75	no	no	yes	no	169.1	89.5	31.3	≥30	103	0.0797509	5.63562	Q3	no
2011-2012	68180	1	90	10310.6	2577.64	31	30-40	male	Non-Hispanic Black	Married/Living with partner	2.96	1.3-3.5	above high school	19520	high	former	moderate	46	91.05	333.1	4.53	1.22	no	no	no	no	165.6	69.5	25.3	25-30	76.3	0.0687988	2.65221	Q1	no
2011-2012	68182	1	100	228191	57047.7	47	40-50	male	Non-Hispanic White	Married/Living with partner	4.56	≥3.5	high school graduate	20820	high	former	mild	47	77.79	392.6	5.69	1.24	no	no	no	no	175.3	89.4	29.1	25-30	98.2	0.0783956	4.55748	Q2	no
2011-2012	68185	1	98	16130.7	4032.67	29	20-30	male	Non-Hispanic White	Married/Living with partner	0.67	<1.3	above high school	17280	high	now	mild	45	74.26	392.6	5.56	1.22	no	no	no	no	186.6	69.2	19.9	<25	81.4	0.0811459	2.24072	Q1	no
2011-2012	68191	1	98	23195.5	5798.87	56	50-60	female	Non-Hispanic White	Separated/Divorced/Widowed	0.5	<1.3	high school graduate	480	low	former	heavy	45	68.07	255.8	6.26	1.45	no	no	no	no	165.6	75.5	27.5	25-30	101.2	0.0863168	5.68178	Q3	no
2011-2012	68196	1	97	280219	70054.7	45	40-50	female	Non-Hispanic White	Married/Living with partner	5	≥3.5	above high school		unknown	former	moderate	43	97.24	297.4	4.86	1.32	no	no	no	no	164.1	75.4	28	25-30	96.5	0.081696	5.16026	Q3	no
2011-2012	68198	1	96	31610.2	7902.55	32	30-40	male	Non-Hispanic Black	Separated/Divorced/Widowed		unknown	above high school		unknown	never	mild	43	83.98	315.2	6.49	1.6	no	DM	no	no	186	82.8	23.9	<25	86.8	0.0767064	2.75496	Q1	no
2011-2012	68199	2	92	17581.7	4395.41	30	30-40	female	Other	Separated/Divorced/Widowed	4.03	≥3.5	above high school	120	low	never	mild	42	211.28	392.6	3.96	1.45	no	no	no	no	156.1	95.3	39.1	≥30	104.4	0.072535	7.07836	Q4	no
2011-2012	68200	1	92	17793	4448.25	51	50-60	male	Non-Hispanic Black	Never Married/Living with partner	3.97	≥3.5	above high school	9360	high	now	former	35	74.26	202.2	5.51	1.86	no	no	no	no	174.7	68	22.3	<25	80	0.0763965	2.60371	Q1	no
2011-2012	68206	1	91	17717	4429.26	35	30-40	female	Other	Married/Living with partner	3.22	1.3-3.5	above high school	320	low	never	unknown	40	48.62	148.7	4.76	1.34	no	no	yes	no	161.4	86.8	33.3	≥30	105.4	0.0801542	6.68364	Q4	no
2011-2012	68207	1	101	50155.9	12539	36	30-40	male	Non-Hispanic White	Separated/Divorced/Widowed	0.66	<1.3	high school graduate	7800	high	now	heavy	47	48.62	386.6	6.57	1.03	no	no	yes	no	177.1	122.4	39	≥30	130.6	0.0853344	8.91214	Q4	no
2011-2012	68210	2	92	9240.09	2310.02	27	20-30	male	Other	Never Married/Living with partner	4.59	≥3.5	above high school	2520	high	now	moderate	43	106.96	440.2	3.7	1.58	no	no	no	no	164.5	60.5	22.4	<25	77.2	0.0757476	2.80113	Q1	no
2011-2012	68219	1	100	47621.9	11905.5	20	20-30	male	Non-Hispanic Black	Never Married/Living with partner	2.24	1.3-3.5	high school graduate	10160	high	now	heavy	46	83.98	273.6	3.93	1.81	no	no	no	no	182.2	109.3	32.9	≥30	97.3	0.0702061	4.01935	Q2	no
2011-2012	68222	2	98	118002	29500.4	36	30-40	male	Mexican American	Married/Living with partner	2.87	1.3-3.5	high school graduate	1920	high	never	heavy	44	80.44	452	5.35	0.41	no	no	yes	no	165.3	109.4	40	≥30	120.1	0.0798669	8.60889	Q4	yes
2011-2012	68229	1	101	60470.1	15117.5	36	30-40	female	Non-Hispanic White	Married/Living with partner	5	≥3.5	above high school	1320	high	former	mild	44	91.94	315.2	3.67	0.96	no	no	no	no	169.8	88.9	30.8	≥30	101.8	0.0795082	5.41718	Q3	no
2011-2012	68230	2	101	152497	38124.2	22	20-30	female	Non-Hispanic White	Never Married/Living with partner	0.46	<1.3	above high school	3660	high	never	heavy	42	60.11	356.9	5.33	1.5	no	no	no	no	165.1	63.7	23.4	<25	83.6	0.0795284	3.47886	Q1	no
2011-2012	68236	1	94	17734	4433.49	41	40-50	female	Other	Never Married/Living with partner	1.26	<1.3	above high school	280	low	never	former	36	55.69	321.2	4.14	1.53	no	no	yes	yes	156.5	115.5	47.2	≥30	132.3	0.0809732	12.1813	Q4	yes
2011-2012	68245	2	99	9720.44	2430.11	24	20-30	female	Non-Hispanic Black	Never Married/Living with partner	0.07	<1.3	high school graduate	280	low	now	heavy	42	74.26	285.5	3.78	1.01	no	no	no	no	162.6	78.1	29.5	25-30	100.2	0.082305	5.80054	Q3	no
2011-2012	68250	1	97	319347	79836.7	50	50-60	female	Non-Hispanic White	Married/Living with partner	5	≥3.5	above high school	540	low	former	heavy	44	84.86	416.4	5.2	2.09	no	no	yes	no	151.2	77.3	33.8	≥30	105.1	0.0817615	7.75889	Q4	no
2011-2012	68251	2	98	119487	29871.8	34	30-40	female	Mexican American	Married/Living with partner	2.87	1.3-3.5	high school graduate	320	low	now	heavy	40	72.49	345	4.45	1.53	no	no	no	no	164.3	122.1	45.2	≥30	133.4	0.0820184	11.1175	Q4	no
2011-2012	68270	2	94	71496.3	17874.1	48	40-50	female	Other	Married/Living with partner	4.21	≥3.5	high school graduate	5760	high	never	never	42	62.76	255.8	5.74	0.98	no	no	yes	no	161	88.1	34	≥30	112.5	0.0844799	7.85556	Q4	no
2011-2012	68271	1	101	84515.8	21129	43	40-50	male	Non-Hispanic White	Never Married/Living with partner	4.25	≥3.5	above high school	25200	high	never	former	48	106.08	345	5.84	0.91	no	no	no	no	170.1	74.1	25.6	25-30	83	0.0732655	3.13556	Q1	no
2011-2012	68281	2	97	31375.6	7843.9	27	20-30	male	Non-Hispanic Black	Never Married/Living with partner	2.75	1.3-3.5	high school graduate	1800	high	never	mild	44	97.24	333.1	4.5	1.37	no	no	no	no	168.4	63.4	22.4	<25	78.4	0.0760291	2.73562	Q1	no
2011-2012	68282	2	90	23213.6	5803.41	54	50-60	female	Non-Hispanic Black	Married/Living with partner	1.12	<1.3	below high school	3360	high	never	mild	47	81.33	386.6	4.5	1.09	no	no	yes	no	167.9	84.3	29.9	25-30	104	0.0833158	5.87475	Q3	no
2011-2012	68283	3	90	12187.2	3046.81	54	50-60	female	Other	Married/Living with partner	3.7	≥3.5	high school graduate	360	low	never	mild	42	48.62	214.1	6.96	1.24	no	no	no	no	156.5	65.3	26.7	25-30	92.8	0.0830392	5.2697	Q3	no
2011-2012	68285	1	94	176854	44213.4	49	40-50	female	Non-Hispanic White	Married/Living with partner	3.97	≥3.5	high school graduate	360	low	never	former	45	73.37	303.3	4.99	1.29	no	DM	no	no	162.2	107.8	41	≥30	101.9	0.0672914	6.08266	Q3	no
2011-2012	68293	1	98	133082	33270.4	54	50-60	male	Non-Hispanic White	Married/Living with partner	1.98	1.3-3.5	above high school		unknown	never	heavy	33	94.59	362.8	3.57	0.88	no	no	no	no	179.6	91.1	28.2	25-30	99.2	0.0798961	4.3933	Q2	no
2011-2012	68301	2	91	318542	79635.6	59	50-60	male	Non-Hispanic White	Separated/Divorced/Widowed	0.63	<1.3	high school graduate	5360	high	now	heavy	46	53.04	362.8	7.4	1.09	no	no	yes	no	181.6	107.6	32.6	≥30	121.3	0.0882046	7.05682	Q4	no
2011-2012	68310	1	97	11026.8	2756.69	47	40-50	female	Other	Married/Living with partner	3.67	≥3.5	above high school	720	high	never	moderate	42	54.81	315.2	4.29	1.11	no	no	yes	no	159.8	72.7	28.5	25-30	93.1	0.0789341	5.03996	Q3	no
2011-2012	68312	1	92	36931.8	9232.94	35	30-40	female	Non-Hispanic White	Married/Living with partner	1.45	1.3-3.5	above high school	480	low	never	mild	40	72.49	309.3	3.47	1.06	no	no	yes	no	167.1	81.7	29.3	25-30	96.7	0.0787094	4.95446	Q3	no
2011-2012	68314	2	103	9869.23	2467.31	31	30-40	male	Non-Hispanic Black	Married/Living with partner	1.3	1.3-3.5	high school graduate	1640	high	never	moderate	47	99.01	463.9	6.1	1.4	no	no	yes	no	173.7	110.5	36.6	≥30	111.5	0.0767457	6.41105	Q4	no
2011-2012	68322	2	90	18536.7	4634.17	32	30-40	male	Other	Married/Living with partner	1.62	1.3-3.5	above high school	3920	high	now	moderate	51	77.79	398.5	6.21	1.01	no	no	no	no	175.1	89.3	29.1	25-30	98.1	0.0783605	4.55893	Q2	no
2011-2012	68337	2	102	20223.7	5055.94	36	30-40	male	Mexican American	Married/Living with partner	3.04	1.3-3.5	above high school	13920	high	never	moderate	39	69.84	392.6	4.63	0.91	no	no	no	yes	186.8	131.3	37.6	≥30	137.8	0.0898329	8.91919	Q4	no
2011-2012	68338	2	93	38991.4	9747.84	51	50-60	male	Other	Married/Living with partner	0.82	<1.3	high school graduate	3600	high	never	heavy	38	102.54	279.6	5.72	1.37	no	no	no	no	176.8	68.9	22	<25	92.8	0.0888911	3.8375	Q2	no
2011-2012	68343	1	96	28939.7	7234.93	52	50-60	male	Non-Hispanic Black	Separated/Divorced/Widowed	0.4	<1.3	above high school	2160	high	now	heavy	43	115.8	303.3	5.72	1.63	no	no	no	no	169.1	57.9	20.2	<25	72.3	0.0749605	2.10073	Q1	no
2011-2012	68344	1	95	262136	65533.9	40	40-50	male	Non-Hispanic White	Separated/Divorced/Widowed	3.67	≥3.5	above high school	9720	high	now	heavy	42	88.4	362.8	5.43	0.93	no	no	yes	no	182.3	99.6	30	≥30	106.3	0.0815441	5.05098	Q3	no
2011-2012	68353	1	101	223207	55801.7	36	30-40	male	Non-Hispanic White	Married/Living with partner	4.21	≥3.5	above high school	17520	high	never	moderate	49	94.59	356.9	5.17	1.55	no	no	no	no	183	89.8	26.8	25-30	95.3	0.0786643	3.75657	Q2	no
2011-2012	68374	2	102	55551.3	13887.8	45	40-50	male	Other	Married/Living with partner	5	≥3.5	above high school	240	low	never	mild	43	99.89	333.1	6.39	0.96	no	no	no	no	160.1	61.8	24.1	<25	86.5	0.0819362	4.14571	Q2	no
2011-2012	68375	1	101	48919.5	12229.9	52	50-60	female	Non-Hispanic White	Separated/Divorced/Widowed	0.1	<1.3	above high school	480	low	now	former	44	57.46	374.7	5.35	1.34	no	DM	no	no	162.8	78.6	29.7	25-30	115	0.0939795	8.05925	Q4	no
2011-2012	68380	1	100	16454.5	4113.63	43	40-50	female	Other	Married/Living with partner	5	≥3.5	above high school	600	high	never	never	41	48.62	220.1	4.24	0.96	no	no	no	no	158	68.4	27.4	25-30	90.5	0.0792172	4.82626	Q3	no
2011-2012	68384	1	98	137910	34477.5	23	20-30	female	Non-Hispanic White	Never Married/Living with partner	0.63	<1.3	above high school	3960	high	never	heavy	45	71.6	350.9	3.88	1.37	no	no	no	no	158.4	86.1	34.3	≥30	114.5	0.0861784	8.50672	Q4	no
2011-2012	68385	2	96	74085.3	18521.3	22	20-30	female	Non-Hispanic Black	Never Married/Living with partner	1.5	1.3-3.5	high school graduate		unknown	never	heavy	44	73.37	243.9	3.1	1.27	no	no	no	no	173.6	74.2	24.6	<25	81.2	0.0728603	2.77378	Q1	no
2011-2012	68393	1	98	33539.5	8384.88	20	20-30	female	Non-Hispanic Black	Never Married/Living with partner	0.11	<1.3	above high school	2760	high	never	moderate	39	63.65	267.7	5.3	1.91	no	no	no	no	162.3	75.6	28.7	25-30	81.6	0.0683297	3.41095	Q1	no
2011-2012	68394	2	98	79947.1	19986.8	58	50-60	female	Non-Hispanic White	Never Married/Living with partner	5	≥3.5	above high school		unknown	never	mild	45	71.6	297.4	5.04	1.99	no	no	yes	no	162.3	72.9	27.7	25-30	96.2	0.0824827	5.2643	Q3	no
2011-2012	68401	2	90	13765.6	3441.4	43	40-50	male	Mexican American	Never Married/Living with partner	0.46	<1.3	below high school	3000	high	former	heavy	49	58.34	267.7	4.86	1.03	no	no	no	no	165.9	65.7	23.9	<25	86.2	0.0806589	3.73362	Q2	no
2011-2012	68411	3	91	54360.2	13590	30	30-40	female	Non-Hispanic White	Married/Living with partner	3.67	≥3.5	above high school	4320	high	never	moderate	38	68.95	267.7	5.69	1.73	no	no	no	no	175.4	132.8	43.2	≥30	128	0.0785005	8.69768	Q4	no
2011-2012	68412	1	101	10844.6	2711.15	32	30-40	male	Non-Hispanic White	Separated/Divorced/Widowed	1.05	<1.3	high school graduate	11040	high	now	mild	43	105.2	315.2	4.19	0.83	no	no	no	no	166.1	51.9	18.8	<25	71.8	0.0787954	2.17646	Q1	no
2011-2012	68425	2	100	16464.7	4116.18	56	50-60	male	Non-Hispanic Black	Married/Living with partner		unknown	above high school	420	low	never	mild	45	121.11	356.9	5.82	0.91	no	no	no	no	174.6	123.4	40.5	≥30	131.5	0.0843853	9.35859	Q4	no
2011-2012	68427	2	101	50941	12735.3	21	20-30	female	Non-Hispanic Black	Never Married/Living with partner	0.18	<1.3	above high school	4760	high	never	unknown	41	75.14	237.9	4.76	1.29	no	no	no	no	167.1	88.8	31.8	≥30	101.4	0.0781505	5.58318	Q3	no
2011-2012	68440	2	94	67212.6	16803.1	46	40-50	male	Non-Hispanic White	Married/Living with partner		unknown	above high school	20640	high	now	heavy	44	73.37	392.6	6	1.37	no	no	no	no	177.9	80.7	25.5	25-30	96.2	0.0832518	4.15518	Q2	no
2011-2012	68444	2	96	11169.3	2792.33	23	20-30	male	Non-Hispanic Black	Never Married/Living with partner	0.47	<1.3	high school graduate	22320	high	former	never	43	75.14	243.9	3.93	1.71	no	DM	yes	no	171.1	99.8	34.1	≥30	106.6	0.077499	5.9595	Q3	no
2011-2012	68450	2	91	11159.3	2789.84	47	40-50	female	Other	Separated/Divorced/Widowed	3.31	1.3-3.5	above high school		unknown	now	heavy	45	60.11	273.6	5.25	1.99	no	no	no	no	165.7	56.1	20.4	<25	71.8	0.0747096	2.19335	Q1	no
2011-2012	68451	2	100	33495.8	8373.95	24	20-30	male	Non-Hispanic Black	Never Married/Living with partner	1.38	1.3-3.5	above high school	2160	high	never	mild	42	93.7	237.9	3.88	1.27	no	no	no	no	171.1	71.5	24.4	<25	81.8	0.0743364	2.95697	Q1	no
2011-2012	68455	1	95	17856.2	4464.04	27	20-30	male	Non-Hispanic White	Never Married/Living with partner	0.74	<1.3	high school graduate	4560	high	now	heavy	45	81.33	345	4.89	0.83	no	no	no	no	181.8	108.1	32.7	≥30	124.3	0.0901521	7.4609	Q4	no
2011-2012	68462	1	94	19589.8	4897.45	49	40-50	male	Non-Hispanic White	Separated/Divorced/Widowed	0.79	<1.3	high school graduate	12960	high	now	mild	48	87.52	386.6	6.59	1.76	no	no	no	no	173.7	67.5	22.4	<25	85.9	0.0820215	3.2568	Q1	no
2011-2012	68467	1	100	200463	50115.7	47	40-50	female	Non-Hispanic White	Married/Living with partner	5	≥3.5	above high school	2820	high	never	moderate	45	60.11	255.8	8.46	0.93	no	no	yes	no	165.6	62.5	22.8	<25	88	0.0850477	3.96675	Q2	no
2011-2012	68473	2	99	32012.5	8003.12	28	20-30	male	Non-Hispanic Black	Never Married/Living with partner		unknown	high school graduate	1720	high	never	moderate	47	98.12	458	3.05	0.96	no	no	no	no	172.8	87.8	29.4	25-30	97.4	0.0777837	4.63098	Q2	no
2011-2012	68474	2	94	51778.1	12944.5	35	30-40	male	Non-Hispanic White	Married/Living with partner	4.71	≥3.5	above high school	1520	high	never	mild	46	88.4	386.6	5.28	1.06	no	no	no	no	185.7	91.5	26.5	25-30	96.5	0.0796693	3.73489	Q2	no
2011-2012	68477	2	90	37207.7	9301.92	21	20-30	male	Non-Hispanic Black	Never Married/Living with partner	1.84	1.3-3.5	above high school	3360	high	never	mild	45	85.75	333.1	5.79	1.76	no	no	no	no	162.5	60.9	23.1	<25	73	0.0706027	2.45607	Q1	no
2011-2012	68478	2	94	166555	41638.7	41	40-50	male	Non-Hispanic White	Married/Living with partner	2.91	1.3-3.5	above high school	27840	high	never	mild	45	86.63	493.7	5.64	1.09	no	no	no	no	181.4	100.2	30.5	≥30	104.7	0.0796333	4.9214	Q3	no
2011-2012	68493	3	91	6437.11	1609.28	29	20-30	male	Other	Married/Living with partner	1.08	<1.3	above high school	1320	high	never	never	43	81.33	285.5	3.54	0.91	no	no	no	no	178.4	69	21.7	<25	82.1	0.0790083	2.64278	Q1	no
2011-2012	68494	2	100	41596.4	10399.1	38	30-40	female	Non-Hispanic White	Separated/Divorced/Widowed	0	<1.3	high school graduate	5760	high	now	moderate	42	56.58	202.2	4.84	2.3	no	no	no	no	162.5	65.4	24.8	<25	83.6	0.0771161	3.63406	Q2	no
2011-2012	68497	2	100	35242.6	8810.65	34	30-40	female	Non-Hispanic White	Separated/Divorced/Widowed	2.2	1.3-3.5	above high school	5760	high	former	heavy	41	76.02	255.8	4.76	1.5	no	no	no	no	153.9	62.5	26.4	25-30	81.3	0.0739155	3.90433	Q2	no
2011-2012	68501	1	94	63168.9	15792.2	52	50-60	male	Non-Hispanic White	Married/Living with partner	1.67	1.3-3.5	above high school	1800	high	never	heavy	41	106.08	255.8	5.77	0.78	no	no	no	no	181.1	95.8	29.2	25-30	106.5	0.0834581	5.16064	Q3	no
2011-2012	68502	2	99	13145.1	3286.27	27	20-30	male	Non-Hispanic Black	Never Married/Living with partner	1.43	1.3-3.5	above high school	320	low	never	moderate	49	88.4	374.7	3.03	1.11	no	no	no	no	169.9	83.4	28.9	25-30	99.2	0.0808133	5.06787	Q3	no
2011-2012	68507	2	102	48930.4	12232.6	49	40-50	female	Other	Never Married/Living with partner	4.76	≥3.5	above high school	1080	high	never	former	42	49.5	309.3	5.22	1.45	no	no	no	no	153	60.3	25.8	25-30	84	0.0777775	4.32455	Q2	no
2011-2012	68512	2	99	11584.7	2896.17	57	50-60	female	Other	Married/Living with partner		unknown	high school graduate	1680	high	never	former	42	53.04	321.2	4.32	1.5	no	no	no	no	158.2	58.2	23.3	<25	85.6	0.0834257	4.16197	Q2	no
2011-2012	68516	1	100	16991.9	4247.99	30	30-40	male	Non-Hispanic Black	Never Married/Living with partner	3.13	1.3-3.5	above high school	1440	high	never	mild	44	121.11	315.2	5.2	1.32	no	no	no	no	176.4	79.2	25.5	25-30	82.4	0.0716118	2.76289	Q1	no
2011-2012	68518	2	90	17738	4434.51	25	20-30	female	Non-Hispanic Black	Never Married/Living with partner	3.31	1.3-3.5	above high school	1200	high	never	mild	46	65.42	255.8	6.03	1.16	no	no	no	no	169.5	65.6	22.8	<25	80.3	0.076708	2.87965	Q1	no
2011-2012	68521	1	92	28226.1	7056.54	28	20-30	female	Other	Separated/Divorced/Widowed	2.93	1.3-3.5	above high school	360	low	never	heavy	45	67.18	261.7	3.78	1.55	no	no	no	no	163.7	67.5	25.2	25-30	89.5	0.0813826	4.27741	Q2	no
2011-2012	68525	1	102	21236.3	5309.08	39	30-40	female	Mexican American	Married/Living with partner	0.92	<1.3	high school graduate	1400	high	never	never	41	53.92	249.8	4.65	1.03	no	no	yes	no	153.4	80.9	34.4	≥30	102	0.0778601	6.98047	Q4	yes
2011-2012	68556	1	90	22525.1	5631.28	50	50-60	female	Other	Separated/Divorced/Widowed	5	≥3.5	above high school		unknown	never	heavy	44	57.46	208.2	5.28	1.66	no	no	no	no	163.9	61.9	23	<25	79	0.076299	3.02745	Q1	no
2011-2012	68571	1	103	5412.57	1353.14	53	50-60	male	Other	Married/Living with partner	0.65	<1.3	above high school	8040	high	former	heavy	46	68.07	285.5	5.59	1.34	no	DM	no	no	185.5	87.1	25.3	25-30	103	0.0877509	4.45409	Q2	no
2011-2012	68572	2	93	71350.5	17837.6	42	40-50	male	Non-Hispanic White	Married/Living with partner	3.77	≥3.5	above high school	3840	high	now	heavy	48	64.53	458	5.02	1.4	no	no	yes	no	178.4	84.9	26.7	25-30	98.8	0.0828041	4.42395	Q2	no
2011-2012	68574	2	98	124184	31046.1	20	20-30	male	Mexican American	Never Married/Living with partner	1.53	1.3-3.5	above high school	4800	high	never	moderate	45	91.94	404.5	5.22	1.5	no	no	no	no	185.3	81.9	23.9	<25	88.9	0.0787104	2.98711	Q1	no
2011-2012	68580	2	98	18217	4554.24	47	40-50	female	Mexican American	Separated/Divorced/Widowed	4.43	≥3.5	above high school		unknown	never	mild	41	45.08	285.5	3.88	1.06	no	no	no	no	157.5	80.2	32.3	≥30	101.8	0.0799784	6.5192	Q4	no
2011-2012	68582	1	96	33729.4	8432.35	42	40-50	female	Non-Hispanic Black	Never Married/Living with partner	3.35	1.3-3.5	above high school	5440	high	never	heavy	44	61	237.9	7.19	1.11	no	DM	no	no	155.3	77.2	32	≥30	102.5	0.0816028	6.8571	Q4	no
2011-2012	68589	1	96	27012.6	6753.14	54	50-60	male	Non-Hispanic Black	Married/Living with partner	3.04	1.3-3.5	above high school	28800	high	never	never	44	78.68	398.5	4.09	1.11	no	no	yes	no	184.7	105.5	30.9	≥30	112	0.083691	5.57326	Q3	no
2011-2012	68592	1	92	47794.9	11948.7	34	30-40	male	Non-Hispanic Black	Married/Living with partner	3.25	1.3-3.5	above high school	780	high	former	heavy	45	75.14	356.9	5.3	1.37	no	no	no	no	172.9	73.5	24.6	<25	84.8	0.0762445	3.18157	Q1	no
2011-2012	68595	1	95	62393.3	15598.3	50	50-60	female	Non-Hispanic White	Separated/Divorced/Widowed	1.56	1.3-3.5	high school graduate	360	low	never	mild	43	35.36	249.8	6.03	1.63	no	no	no	no	135.3	70.5	38.5	≥30	107	0.0806791	10.4701	Q4	yes
2011-2012	68601	1	95	4505.14	1126.29	26	20-30	male	Other	Married/Living with partner	0.73	<1.3	above high school	7200	high	never	heavy	43	69.84	362.8	4.71	1.01	no	no	no	no	170.5	63.9	22	<25	84.2	0.0821299	3.24403	Q1	no
2011-2012	68602	2	96	21181.8	5295.44	36	30-40	male	Mexican American	Married/Living with partner	1.11	<1.3	high school graduate	1680	high	never	mild	46	91.05	273.6	5.17	0.93	no	no	no	no	170.5	85.3	29.3	25-30	95.7	0.0771148	4.58086	Q2	no
2011-2012	68619	1	99	35041	8760.24	30	30-40	male	Non-Hispanic White	Married/Living with partner	1.12	<1.3	above high school	1320	high	former	mild	48	80.44	261.7	4.22	1.16	no	no	no	no	184.5	85.1	25	25-30	94.5	0.0813717	3.59039	Q2	no
2011-2012	68623	1	93	41629.1	10407.3	28	20-30	male	Other	Married/Living with partner	5	≥3.5	above high school	3840	high	now	heavy	45	83.1	541.3	7.96	1.34	no	no	no	no	188.4	87	24.5	<25	93.3	0.0805806	3.26965	Q1	no
2011-2012	68624	2	102	110857	27714.3	45	40-50	male	Other	Separated/Divorced/Widowed	2.44	1.3-3.5	high school graduate	30000	high	now	former	43	63.65	303.3	4.71	1.94	no	no	no	no	166.6	56.9	20.5	<25	80.2	0.0829534	3.01647	Q1	no
2011-2012	68633	1	95	22231	5557.75	38	30-40	female	Mexican American	Married/Living with partner	2.46	1.3-3.5	high school graduate		unknown	never	heavy	38	71.6	220.1	3.93	1.11	no	no	no	no	172.6	68.2	22.9	<25	82.5	0.0778711	2.95519	Q1	no
2011-2012	68635	1	92	9917.83	2479.46	58	50-60	female	Other	Married/Living with partner	5	≥3.5	above high school	1680	high	never	never	46	44.2	309.3	6.18	1.24	no	no	yes	no	154.4	55.7	23.4	<25	90.1	0.088632	5.06075	Q3	yes
2011-2012	68637	1	94	55731.5	13932.9	33	30-40	female	Non-Hispanic White	Married/Living with partner	1.21	<1.3	above high school		unknown	now	former	41	50.39	291.5	4.81	0.93	no	no	yes	no	165.8	122.7	44.6	≥30	139.3	0.0860206	12.0129	Q4	no
2011-2012	68640	3	90	35624.6	8906.15	28	20-30	female	Other	Never Married/Living with partner	3.7	≥3.5	above high school	480	low	never	mild	43	62.76	220.1	4.03	1.89	no	no	no	no	156.6	48.1	19.6	<25	70.5	0.0774978	2.47224	Q1	no
2011-2012	68647	2	95	9771.44	2442.86	54	50-60	male	Non-Hispanic Black	Never Married/Living with partner	1.07	<1.3	high school graduate	700	high	now	former	44	73.37	345	4.58	1.14	no	no	no	no	178.2	81.8	25.8	25-30	88.6	0.0760151	3.30633	Q1	no
2011-2012	68660	2	93	23349.2	5837.29	24	20-30	male	Other	Never Married/Living with partner	0.56	<1.3	below high school	4800	high	never	heavy	48	74.26	356.9	3.83	1.22	no	no	no	no	167.2	58.5	20.9	<25	75.2	0.0766482	2.46499	Q1	no
2011-2012	68669	1	101	15975.5	3993.88	51	50-60	male	Non-Hispanic White	Never Married/Living with partner	0.08	<1.3	high school graduate	2400	high	never	heavy	41	72.49	410.4	3.1	1.16	no	no	yes	no	179.1	93.9	29.3	25-30	105.7	0.0831028	5.20728	Q3	no
2011-2012	68672	3	92	89840.1	22460	46	40-50	male	Non-Hispanic White	Never Married/Living with partner	0.98	<1.3	high school graduate	10080	high	never	never	46	72.49	410.4	5.25	1.03	no	no	no	no	182.7	81.7	24.5	<25	101.6	0.0891074	4.47179	Q2	no
2011-2012	68676	2	97	26288.5	6572.11	51	50-60	female	Non-Hispanic Black	Separated/Divorced/Widowed	0.81	<1.3	high school graduate	7200	high	never	never	43	33.59	297.4	4.97	1.71	no	no	no	no	155.6	84.8	35	≥30	105.1	0.0787443	7.24776	Q4	no
2011-2012	68680	1	98	24522.5	6130.63	22	20-30	female	Non-Hispanic White	Married/Living with partner	0.45	<1.3	above high school	5040	high	never	heavy	40	66.3	291.5	3.8	1.42	no	no	no	no	158.4	72.2	28.8	25-30	89.5	0.0756863	4.66003	Q2	no
2011-2012	68683	2	90	20140.6	5035.15	20	20-30	female	Other	Married/Living with partner	2.01	1.3-3.5	high school graduate	13200	high	never	heavy	47	83.1	285.5	4.55	1.09	no	no	no	no	159.3	62.2	24.5	<25	77.2	0.0725101	3.0749	Q1	no
2011-2012	68687	1	102	149208	37302.1	45	40-50	female	Mexican American	Married/Living with partner	3.74	≥3.5	above high school	2080	high	never	mild	43	47.74	232	5.46	1.29	no	no	no	no	159.9	101.9	39.9	≥30	104.5	0.0707745	6.69595	Q4	no
2011-2012	68693	1	95	211165	52791.3	28	20-30	male	Non-Hispanic White	Never Married/Living with partner	4.14	≥3.5	above high school	17520	high	never	former	48	79.56	356.9	4.55	1.84	no	no	no	no	177.1	80.9	25.8	25-30	89	0.0765951	3.40658	Q1	no
2011-2012	68694	2	90	9327.63	2331.91	57	50-60	male	Non-Hispanic Black	Married/Living with partner	5	≥3.5	above high school	300	low	former	moderate	40	87.52	392.6	5.04	1.11	no	no	yes	yes	173.1	91.4	30.5	≥30	102.6	0.0798851	5.26411	Q3	no
2011-2012	68702	1	96	38833.9	9708.48	56	50-60	male	Non-Hispanic Black	Separated/Divorced/Widowed	2.24	1.3-3.5	high school graduate		unknown	former	moderate	45	83.1	303.3	4.89	1.47	no	no	no	no	173.5	70.1	23.3	<25	88.8	0.0826404	3.5831	Q2	no
2011-2012	68706	1	100	37357.7	9339.42	26	20-30	male	Non-Hispanic Black	Married/Living with partner	1.05	<1.3	above high school	11640	high	now	moderate	48	93.7	327.1	4.65	1.5	no	no	no	no	170.4	68.5	23.6	<25	76	0.0707627	2.40212	Q1	no
2011-2012	68707	2	91	111369	27842.4	54	50-60	male	Non-Hispanic White	Married/Living with partner	5	≥3.5	above high school		unknown	former	mild	44	77.79	356.9	3.15	0.72	no	no	yes	no	171.9	117.3	39.7	≥30	123.2	0.0807444	8.3381	Q4	yes
2011-2012	68710	2	93	17014.4	4253.59	40	40-50	male	Other	Married/Living with partner	0.93	<1.3	above high school		unknown	never	moderate	44	69.84	273.6	4.6	1.45	no	no	no	no	170.7	104	35.7	≥30	116.1	0.0819603	7.36834	Q4	no
2011-2012	68711	1	99	12070.1	3017.53	26	20-30	male	Other	Never Married/Living with partner	5	≥3.5	above high school	2640	high	never	mild	40	94.59	339	3.54	1.32	no	no	no	no	174.5	81.3	26.7	25-30	82.6	0.0699963	2.87266	Q1	no
2011-2012	68713	2	91	22615.9	5653.99	22	20-30	female	Other	Never Married/Living with partner	0.73	<1.3	high school graduate	7020	high	now	heavy	42	56.58	273.6	4.09	1.42	no	no	no	no	159.8	84.5	33.1	≥30	105.6	0.0810321	6.87744	Q4	no
2011-2012	68714	1	96	21495.8	5373.95	55	50-60	female	Non-Hispanic Black	Never Married/Living with partner	5	≥3.5	above high school	7200	high	now	never	43	69.84	345	5.35	2.04	no	no	no	no	158.9	54.4	21.5	<25	75.7	0.0776679	2.92688	Q1	no
2011-2012	68715	1	99	61119.2	15279.8	54	50-60	male	Non-Hispanic White	Married/Living with partner	5	≥3.5	high school graduate		unknown	former	moderate	40	106.96	255.8	6.1	1.27	no	no	no	no	183.5	107.6	32	≥30	114.1	0.0835669	5.93059	Q3	no
2011-2012	68722	2	96	46382.5	11595.6	40	40-50	male	Other	Married/Living with partner	1.57	1.3-3.5	high school graduate	9120	high	never	heavy	46	92.82	356.9	3.59	1.27	no	no	yes	no	173.6	83	27.5	25-30	102.7	0.085554	5.23885	Q3	no
2011-2012	68732	1	92	104678	26169.6	33	30-40	female	Mexican American	Married/Living with partner	3.15	1.3-3.5	above high school		unknown	never	mild	45	77.79	232	5.77	1.34	no	no	yes	no	156.8	72.3	29.4	25-30	98.4	0.0824943	6.06638	Q3	no
2011-2012	68737	1	95	16988.8	4247.2	42	40-50	male	Mexican American	Married/Living with partner	2.46	1.3-3.5	high school graduate		unknown	now	heavy	40	91.94	279.6	5.28	0.65	no	no	no	no	177.9	101.4	32	≥30	111	0.0825661	5.98114	Q3	no
2011-2012	68741	2	98	84414.1	21103.5	31	30-40	female	Mexican American	Separated/Divorced/Widowed	1.63	1.3-3.5	below high school	8160	high	never	unknown	43	53.92	315.2	2.9	1.19	no	no	no	no	159.2	84.8	33.5	≥30	106	0.0808421	7.00318	Q4	no
2011-2012	68744	1	94	13105.1	3276.28	33	30-40	male	Non-Hispanic White	Married/Living with partner	1.04	<1.3	high school graduate	3840	high	former	mild	40	81.33	463.9	4.37	1.16	no	no	no	no	182.2	124.9	37.6	≥30	127.9	0.084425	7.94118	Q4	no
2011-2012	68752	2	98	26852.5	6713.13	45	40-50	male	Mexican American	Married/Living with partner	2.26	1.3-3.5	high school graduate		unknown	now	mild	38	90.17	392.6	3.85	0.93	no	no	no	no	166.4	83.8	30.3	≥30	105.1	0.0838296	6.16299	Q3	yes
2011-2012	68754	1	90	265260	66314.9	57	50-60	male	Non-Hispanic White	Married/Living with partner	3.25	1.3-3.5	above high school	3360	high	now	heavy	45	97.24	350.9	5.72	1.58	no	no	no	no	192.8	86.1	23.2	<25	101.2	0.0895987	3.83769	Q2	no
2011-2012	68760	2	91	17732	4433	24	20-30	male	Non-Hispanic White	Never Married/Living with partner	0.31	<1.3	above high school	1920	high	now	heavy	47	80.44	267.7	3.49	1.5	no	no	no	no	176	69.2	22.3	<25	84.5	0.0803953	2.99343	Q1	no
2011-2012	68769	3	91	7858.66	1964.66	56	50-60	female	Other	Married/Living with partner	5	≥3.5	above high school	2880	high	never	former	42	53.92	226	5.95	1.22	no	no	no	no	155.2	55.5	23	<25	80.5	0.0798972	3.71599	Q2	no
2011-2012	68773	1	99	319500	79874.9	56	50-60	female	Non-Hispanic White	Married/Living with partner	4.35	≥3.5	high school graduate		unknown	former	moderate	38	60.11	321.2	5.38	1.34	no	no	yes	no	163.9	98.9	36.8	≥30	107.1	0.0756139	6.69381	Q4	no
2011-2012	68774	2	101	86285.2	21571.3	21	20-30	male	Non-Hispanic White	Never Married/Living with partner	1.36	1.3-3.5	above high school	7680	high	never	heavy	47	93.7	392.6	5.35	1.01	no	no	no	no	174.7	75.6	24.8	<25	89.8	0.0798906	3.62562	Q2	no
2011-2012	68781	1	93	38756.9	9689.22	34	30-40	male	Other	Never Married/Living with partner	2.3	1.3-3.5	above high school	720	high	now	heavy	42	103.43	392.6	4.99	1.63	no	no	no	no	171.9	63.9	21.6	<25	78.1	0.0768028	2.54235	Q1	no
2011-2012	68783	1	101	72137	18034.2	22	20-30	male	Non-Hispanic White	Married/Living with partner	0.22	<1.3	high school graduate	38160	high	now	heavy	48	66.3	339	4.24	0.8	no	no	no	no	170	83.4	28.9	25-30	97.1	0.0790793	4.79162	Q3	no
2011-2012	68790	1	91	72855.7	18213.9	55	50-60	female	Non-Hispanic White	Separated/Divorced/Widowed	0.62	<1.3	above high school		unknown	never	mild	46	64.53	333.1	6.8	1.53	no	no	no	no	168.5	84.2	29.7	25-30	110.9	0.0890828	6.81085	Q4	no
2011-2012	68791	2	95	10546.5	2636.64	45	40-50	female	Non-Hispanic Black	Married/Living with partner	3.47	1.3-3.5	above high school	4320	high	never	former	41	90.17	261.7	5.43	1.32	no	no	no	no	166.5	92.5	33.4	≥30	104	0.0777133	5.99714	Q3	no
2011-2012	68802	1	100	24790.1	6197.53	40	40-50	female	Non-Hispanic Black	Married/Living with partner	2.22	1.3-3.5	above high school	360	low	never	never	39	46.85	237.9	5.56	1.03	no	no	no	no	159.6	74.5	29.2	25-30	92.8	0.0774657	5.01474	Q3	no
2011-2012	68803	1	99	14916.7	3729.18	21	20-30	female	Non-Hispanic Black	Never Married/Living with partner	4.05	≥3.5	above high school		unknown	never	heavy	40	56.58	136.8	3.98	1.19	no	no	no	no	157.8	59.7	24	<25	72.3	0.0691742	2.60794	Q1	no
2011-2012	68808	2	99	10109.3	2527.32	58	50-60	male	Non-Hispanic Black	Separated/Divorced/Widowed	0.4	<1.3	above high school	280	low	now	mild	42	93.7	469.9	4.99	1.27	no	no	no	no	186.3	85	24.5	<25	93.4	0.0811203	3.38401	Q1	no
2011-2012	68813	3	91	26710.6	6677.66	24	20-30	female	Non-Hispanic White	Married/Living with partner	0.73	<1.3	high school graduate		unknown	former	former	42	71.6	416.4	5.61	1.63	no	no	no	no	161.4	71.2	27.3	25-30	93.7	0.0813478	4.99486	Q3	no
2011-2012	68816	2	90	12652.6	3163.14	58	50-60	female	Other	Separated/Divorced/Widowed	0.83	<1.3	high school graduate		unknown	former	mild	38	42.43	279.6	3.44	1.03	no	DM	yes	no	163.6	146.7	54.8	≥30	146.7	0.0794971	13.9048	Q4	no
2011-2012	68817	1	91	37937.9	9484.48	32	30-40	male	Non-Hispanic White	Married/Living with partner	2.15	1.3-3.5	above high school	6960	high	never	former	46	83.1	422.3	4.47	1.03	no	no	no	no	181.5	100.3	30.4	≥30	103.8	0.0791	4.80721	Q3	no
2011-2012	68819	2	102	77533.3	19383.3	47	40-50	male	Mexican American	Married/Living with partner		unknown	high school graduate	5760	high	former	heavy	40	88.4	339	6.34	1.22	no	no	no	no	167.6	93.2	33.2	≥30	112.2	0.0839004	7.09482	Q4	no
2011-2012	68827	1	96	46585	11646.2	43	40-50	male	Other	Married/Living with partner	4.1	≥3.5	above high school	1600	high	former	heavy	48	68.95	440.2	4.42	1.42	no	no	no	no	181.4	80.8	24.6	<25	90.3	0.0792646	3.31754	Q1	no
2011-2012	68828	3	90	10110.8	2527.7	24	20-30	male	Other	Never Married/Living with partner	5	≥3.5	above high school	4560	high	never	moderate	46	91.94	458	4.6	1.27	no	no	yes	no	170	66.3	22.9	<25	81.5	0.0775133	2.98081	Q1	no
2011-2012	68837	1	99	11710.2	2927.54	35	30-40	female	Non-Hispanic Black	Separated/Divorced/Widowed	2.07	1.3-3.5	above high school	1440	high	never	mild	41	70.72	190.3	3.41	1.5	no	no	no	no	160.8	54.5	21.1	<25	76.7	0.0792132	2.93742	Q1	no
2011-2012	68840	2	95	11702.9	2925.71	31	30-40	male	Non-Hispanic Black	Never Married/Living with partner	2.58	1.3-3.5	above high school	9900	high	now	heavy	45	98.12	285.5	3.47	1.37	no	no	no	no	182.7	88.4	26.5	25-30	91	0.0757428	3.32294	Q1	no
2011-2012	68842	2	95	18771	4692.75	43	40-50	female	Non-Hispanic Black	Separated/Divorced/Widowed	0.76	<1.3	above high school		unknown	never	never	36	70.72	232	5.2	1.29	no	no	yes	no	165.5	89.5	32.7	≥30	97	0.0737351	5.11703	Q3	no
2011-2012	68846	1	100	12388.7	3097.17	49	40-50	female	Other	Married/Living with partner	5	≥3.5	above high school	3800	high	never	mild	37	68.95	237.9	4.81	1.11	no	no	no	no	145.9	79.3	37.3	≥30	98.5	0.0730471	7.23931	Q4	yes
2011-2012	68850	3	92	34445.7	8611.43	27	20-30	male	Mexican American	Married/Living with partner	1.65	1.3-3.5	high school graduate	6960	high	now	moderate	45	64.53	380.7	4.76	1.34	no	no	yes	no	175.3	100.4	32.7	≥30	108.8	0.0803599	5.90365	Q3	no
2011-2012	68853	2	91	13070.6	3267.66	37	30-40	female	Non-Hispanic White	Never Married/Living with partner	0.26	<1.3	above high school		unknown	now	never	39	68.95	291.5	4.84	1.34	no	no	yes	no	176.4	136.8	44	≥30	124.5	0.0752116	8.04299	Q4	no
2011-2012	68859	1	94	57947.9	14487	39	30-40	female	Non-Hispanic White	Married/Living with partner	2.96	1.3-3.5	above high school	1560	high	never	heavy	40	63.65	315.2	4.37	2.09	no	no	no	no	177.8	88.2	27.9	25-30	98	0.0798958	4.36928	Q2	no
2011-2012	68860	1	95	13701.9	3425.48	34	30-40	male	Non-Hispanic White	Married/Living with partner	1.66	1.3-3.5	high school graduate	18960	high	now	heavy	49	86.63	315.2	5.56	1.76	no	no	yes	no	171.5	69.2	23.5	<25	86	0.0800426	3.38618	Q1	no
2011-2012	68864	2	91	85112.6	21278.1	57	50-60	female	Other	Married/Living with partner	0.66	<1.3	below high school		unknown	former	mild	42	70.72	350.9	7.09	1.71	no	DM	yes	no	150.6	93.3	41.1	≥30	112.3	0.0768374	9.14522	Q4	yes
2011-2012	68871	1	90	220438	55109.6	37	30-40	male	Non-Hispanic White	Married/Living with partner	5	≥3.5	above high school	10860	high	never	moderate	44	87.52	333.1	5.46	1.42	no	no	yes	no	184.6	93.7	27.5	25-30	99.3	0.0802192	4.09773	Q2	no
2011-2012	68874	2	91	48348	12087	55	50-60	male	Other	Separated/Divorced/Widowed	4.63	≥3.5	high school graduate		unknown	former	former	44	82.21	440.2	5.46	1.03	no	no	yes	no	180.4	90	27.7	25-30	100.6	0.0818138	4.5042	Q2	no
2011-2012	68875	1	95	340835	85208.8	52	50-60	male	Non-Hispanic White	Married/Living with partner	2.86	1.3-3.5	high school graduate	1200	high	former	moderate	50	118.46	356.9	4.01	1.14	no	no	yes	no	174.3	89	29.3	25-30	103.2	0.0822468	5.24985	Q3	no
2011-2012	68877	1	99	12323.3	3080.83	48	40-50	male	Non-Hispanic Black	Married/Living with partner	3.67	≥3.5	high school graduate	2400	high	never	former	44	77.79	368.8	4.94	1.06	no	no	no	no	183.3	88.3	26.3	25-30	98.2	0.082015	4.05363	Q2	no
2011-2012	68884	2	101	26970.8	6742.71	54	50-60	female	Non-Hispanic Black	Never Married/Living with partner	0.65	<1.3	high school graduate	480	low	never	never	44	85.75	380.7	6.23	1.81	no	no	yes	no	170.8	100.7	34.5	≥30	115.6	0.0834644	7.28276	Q4	no
2011-2012	68886	1	99	135126	33781.5	44	40-50	female	Non-Hispanic White	Married/Living with partner	5	≥3.5	above high school	2280	high	never	moderate	43	68.07	249.8	4.91	1.84	no	no	no	no	167.1	75.9	27.2	25-30	88.7	0.0758676	3.95515	Q2	no
2011-2012	68894	1	102	160246	40061.6	36	30-40	male	Other	Married/Living with partner	1.6	1.3-3.5	above high school	1680	high	never	mild	44	83.98	333.1	6.13	0.98	no	no	yes	no	167.8	104	36.9	≥30	115	0.0800973	7.50301	Q4	no
2011-2012	68899	2	100	30378	7594.49	48	40-50	male	Non-Hispanic Black	Never Married/Living with partner	5	≥3.5	high school graduate	19200	high	now	heavy	45	88.4	392.6	6.15	1.09	no	no	no	no	180.8	93.4	28.6	25-30	104.7	0.0832601	4.96313	Q3	no
2011-2012	68901	2	92	46332.2	11583	47	40-50	female	Non-Hispanic White	Married/Living with partner	5	≥3.5	above high school	2640	high	never	mild	45	65.42	154.6	4.34	1.53	no	no	yes	no	172.6	67.7	22.7	<25	86.2	0.0818408	3.34794	Q1	no
2011-2012	68908	2	100	9407.87	2351.97	59	50-60	female	Non-Hispanic Black	Married/Living with partner	2.46	1.3-3.5	high school graduate	720	high	now	heavy	39	80.44	291.5	5.2	2.17	no	no	yes	no	155.1	78.9	32.8	≥30	101.1	0.0792251	6.65404	Q4	no
2011-2012	68915	2	100	48182	12045.5	48	40-50	female	Non-Hispanic White	Married/Living with partner	2.91	1.3-3.5	above high school		unknown	never	mild	44	71.6	202.2	5.25	2.35	no	no	no	no	169.1	61.7	21.6	<25	76.6	0.0759488	2.51947	Q1	no
2011-2012	68917	1	91	148854	37213.5	33	30-40	male	Non-Hispanic White	Married/Living with partner	2.44	1.3-3.5	above high school	960	high	never	moderate	45	76.91	404.5	3.41	0.8	no	no	no	no	180.7	116.6	35.7	≥30	117.8	0.0808266	6.65581	Q4	no
2011-2012	68918	2	94	97116.3	24279.1	55	50-60	male	Mexican American	Never Married/Living with partner		unknown	below high school	840	high	now	mild	42	73.37	422.3	6.7	1.16	no	no	no	no	177.9	89.7	28.3	25-30	101.1	0.0816217	4.72983	Q2	no
2011-2012	68919	1	98	32220.5	8055.13	37	30-40	female	Non-Hispanic White	Married/Living with partner	1.66	1.3-3.5	above high school	440	low	never	never	45	76.02	237.9	4.73	1.66	no	no	no	no	173.8	81.5	27	25-30	90.7	0.0764434	3.77809	Q2	no
2011-2012	68920	2	93	11511.8	2877.95	48	40-50	female	Non-Hispanic Black	Never Married/Living with partner		unknown	above high school	600	high	never	never	40	70.72	416.4	7.29	2.35	no	no	yes	no	161	106.7	41.2	≥30	122.1	0.0806686	9.50954	Q4	no
2011-2012	68924	1	98	200164	50041.1	20	20-30	male	Non-Hispanic White	Never Married/Living with partner	0.18	<1.3	above high school	6720	high	never	mild	49	87.52	273.6	4.03	1.42	no	no	no	no	172.4	62.4	21	<25	74	0.0740429	2.12758	Q1	no
2011-2012	68928	2	97	36211.8	9052.95	41	40-50	male	Non-Hispanic Black	Never Married/Living with partner		unknown	high school graduate		unknown	now	unknown	44	83.1	356.9	3.85	1.58	no	no	no	no	174.2	66.4	21.9	<25	76.2	0.0737567	2.26034	Q1	no
2011-2012	68934	1	94	14060	3515	47	40-50	female	Mexican American	Separated/Divorced/Widowed	0.27	<1.3	below high school	1440	high	never	former	41	45.08	220.1	5.9	1.45	no	DM	yes	no	148.7	83.9	37.9	≥30	108.1	0.0785677	8.62022	Q4	yes
2011-2012	68935	1	100	12249.5	3062.37	46	40-50	male	Mexican American	Married/Living with partner	1.43	1.3-3.5	high school graduate	10260	high	now	former	42	57.46	309.3	5.4	1.06	no	no	no	no	151.4	59.1	25.8	25-30	80.6	0.0750226	3.98601	Q2	yes
2011-2012	68936	2	100	15174.6	3793.65	36	30-40	female	Non-Hispanic Black	Never Married/Living with partner	0.86	<1.3	high school graduate		unknown	never	heavy	38	84.86	422.3	4.34	1.32	no	no	no	no	162.1	80.2	30.5	≥30	99.6	0.0801373	5.75869	Q3	no
2011-2012	68937	2	95	40702.7	10175.7	31	30-40	male	Non-Hispanic Black	Never Married/Living with partner	3.67	≥3.5	high school graduate	3600	high	never	never	47	87.52	392.6	3.98	1.53	no	no	no	no	172.4	71.8	24.2	<25	77.5	0.0705488	2.4612	Q1	no
2011-2012	68945	1	90	32091.3	8022.82	27	20-30	female	Non-Hispanic Black	Never Married/Living with partner	0.56	<1.3	high school graduate	6720	high	never	heavy	39	72.49	291.5	4.22	1.01	no	no	no	no	168.1	110.6	39.1	≥30	124.3	0.0832216	8.96853	Q4	no
2011-2012	68948	2	101	40109.2	10027.3	36	30-40	female	Non-Hispanic White	Married/Living with partner	1.88	1.3-3.5	above high school	120	low	now	mild	42	67.18	243.9	5.69	1.91	no	no	no	no	158.7	67.5	26.8	25-30	93.8	0.0831428	5.22686	Q3	no
2011-2012	68950	2	98	23046.8	5761.7	38	30-40	female	Mexican American	Married/Living with partner	1.33	1.3-3.5	high school graduate		unknown	now	heavy	41	62.76	255.8	6.39	1.22	no	no	no	no	156.2	61.7	25.3	25-30	82.8	0.0768734	3.9406	Q2	no
2011-2012	68953	1	101	51936.3	12984.1	32	30-40	female	Non-Hispanic White	Separated/Divorced/Widowed	0.78	<1.3	high school graduate	4200	high	former	former	41	62.76	321.2	6.28	1.06	no	no	no	no	149.3	70.3	31.5	≥30	98.5	0.0808226	6.85042	Q4	yes
2011-2012	68964	2	99	24397.7	6099.43	20	20-30	male	Non-Hispanic Black	Never Married/Living with partner	2.95	1.3-3.5	high school graduate	1980	high	never	heavy	45	91.05	541.3	5.33	1.34	no	no	yes	no	186.3	123.2	35.5	≥30	119.9	0.0813256	6.45176	Q4	no
2011-2012	68978	2	102	54436	13609	39	30-40	male	Non-Hispanic White	Married/Living with partner	5	≥3.5	above high school	3600	high	never	mild	44	83.98	339	4.47	1.06	no	no	no	no	175.3	110.9	36.1	≥30	112.2	0.0775825	6.36581	Q4	no
2011-2012	68979	1	98	43919.1	10979.8	36	30-40	female	Non-Hispanic White	Married/Living with partner	4.12	≥3.5	above high school	1080	high	never	former	40	66.3	196.3	4.4	1.47	no	no	no	no	166.5	67.3	24.3	<25	89	0.0822139	4.02951	Q2	no
2011-2012	68990	2	91	8637.28	2159.32	53	50-60	male	Mexican American	Married/Living with partner	2.95	1.3-3.5	below high school	120	low	former	heavy	40	61	452	6.41	1.16	no	no	no	no	167.7	92.5	32.9	≥30	115.4	0.0867911	7.57582	Q4	yes
2011-2012	68991	1	90	31817.4	7954.35	40	40-50	male	Other	Married/Living with partner	1	<1.3	high school graduate		unknown	now	heavy	49	74.26	410.4	5.79	0.96	no	no	yes	no	166	98.4	35.7	≥30	114.8	0.0821818	7.66571	Q4	yes
2011-2012	68993	1	92	63459.6	15864.9	34	30-40	female	Other	Married/Living with partner	0.24	<1.3	high school graduate		unknown	never	never	40	43.32	160.6	5.56	1.53	no	no	no	no	158.7	65.4	26	25-30	92.7	0.0838447	5.07333	Q3	yes
2011-2012	69007	2	93	50821	12705.3	55	50-60	male	Other	Separated/Divorced/Widowed	0.43	<1.3	high school graduate		unknown	now	former	38	70.72	380.7	3.96	0.54	no	no	yes	no	168.5	137.3	48.4	≥30	151	0.0875884	13.8855	Q4	yes
2011-2012	69009	2	96	9524.57	2381.14	56	50-60	male	Other	Married/Living with partner	3.67	≥3.5	above high school	3480	high	now	mild	43	72.49	315.2	3.67	0.91	no	no	yes	no	172.1	79.5	26.8	25-30	96.4	0.0820534	4.55657	Q2	no
2011-2012	69011	1	94	99540.9	24885.2	59	50-60	female	Non-Hispanic White	Married/Living with partner	5	≥3.5	above high school	3600	high	never	mild	40	60.11	345	6.72	1.4	no	no	yes	no	159.6	80	31.4	≥30	98.8	0.0785755	5.86612	Q3	no
2011-2012	69013	1	101	43386	10846.5	35	30-40	male	Non-Hispanic White	Married/Living with partner	0.44	<1.3	high school graduate		unknown	now	heavy	44	59.23	428.3	4.03	1.89	no	no	yes	no	172.1	71.1	24	<25	89	0.0815378	3.68595	Q2	no
2011-2012	69019	1	101	87573.9	21893.5	44	40-50	female	Non-Hispanic White	Married/Living with partner		unknown	high school graduate	3240	high	now	never	40	75.14	303.3	4.06	0.98	no	no	no	yes	152.9	63.9	27.3	25-30	91.9	0.0819728	5.45155	Q3	no
2011-2012	69022	2	102	18483.8	4620.96	48	40-50	female	Non-Hispanic White	Married/Living with partner	1.16	<1.3	above high school		unknown	never	mild	41	73.37	404.5	4.78	0.96	no	DM	yes	no	153.6	83	35.2	≥30	99.8	0.0749733	6.60236	Q4	no
2011-2012	69027	2	91	58525.3	14631.3	37	30-40	male	Non-Hispanic White	Married/Living with partner	4.2	≥3.5	high school graduate	960	high	never	mild	47	98.12	440.2	6.78	1.47	no	no	yes	no	171.8	83.9	28.4	25-30	99	0.0811418	4.90128	Q3	no
2011-2012	69034	2	93	21302.8	5325.69	33	30-40	male	Other	Married/Living with partner	0.56	<1.3	high school graduate	3360	high	never	mild	43	76.02	374.7	7.11	1.01	no	no	no	no	165.7	76.2	27.8	25-30	93.8	0.0794045	4.68256	Q2	no
2011-2012	69037	2	102	15301.4	3825.34	41	40-50	male	Mexican American	Married/Living with partner	5	≥3.5	high school graduate		unknown	never	heavy	44	58.34	345	5.46	1.19	no	no	yes	no	164.7	75.1	27.7	25-30	93.2	0.0793261	4.67817	Q2	no
2011-2012	69038	2	92	60980.9	15245.2	29	20-30	female	Non-Hispanic White	Married/Living with partner	5	≥3.5	above high school	2640	high	never	heavy	38	68.07	190.3	5.12	1.53	no	no	no	no	165.4	72.5	26.5	25-30	92.4	0.0808302	4.52512	Q2	no
2011-2012	69040	2	92	143623	35905.7	46	40-50	female	Non-Hispanic White	Married/Living with partner	5	≥3.5	above high school	3160	high	never	never	43	48.62	196.3	5.64	1.68	no	no	no	no	173.2	86.4	28.8	25-30	98	0.0792545	4.67695	Q2	no
2011-2012	69054	2	95	8966.9	2241.72	43	40-50	male	Non-Hispanic White	Married/Living with partner	1.05	<1.3	high school graduate		unknown	now	heavy	42	79.56	285.5	4.11	0.93	no	no	no	no	183.8	108.5	32.1	≥30	120.6	0.088072	6.76078	Q4	no
2011-2012	69055	2	96	85029.4	21257.3	28	20-30	female	Other	Married/Living with partner	2.38	1.3-3.5	above high school	240	low	never	heavy	46	66.3	220.1	5.22	1.6	no	no	no	no	159.4	49.7	19.6	<25	74.1	0.0807365	2.7236	Q1	no
2011-2012	69060	2	101	86393.4	21598.3	20	20-30	male	Non-Hispanic White	Never Married/Living with partner	0.92	<1.3	above high school	3800	high	never	heavy	49	95.47	392.6	5.82	1.55	no	no	no	no	169.1	57.3	20	<25	75.8	0.0791123	2.4397	Q1	no
2011-2012	69065	3	91	54130.9	13532.7	28	20-30	male	Other	Married/Living with partner	2.75	1.3-3.5	above high school	1380	high	never	mild	48	79.56	392.6	5.53	1.42	no	no	no	no	172.8	66.7	22.3	<25	81.3	0.0780636	2.82199	Q1	no
2011-2012	69078	1	93	42073	10518.3	59	50-60	female	Other	Never Married/Living with partner	5	≥3.5	above high school	3720	high	never	mild	49	70.72	255.8	7.4	1.37	no	no	no	no	153.9	49.1	20.7	<25	77.5	0.0828646	3.42608	Q1	no
2011-2012	69101	1	93	9636.42	2409.11	58	50-60	male	Other	Separated/Divorced/Widowed	2.94	1.3-3.5	below high school	2880	high	now	mild	43	66.3	279.6	5.59	1.29	no	no	no	no	164.4	73	27	25-30	99.9	0.0865709	5.60248	Q3	no
2011-2012	69103	2	100	42657.1	10664.3	22	20-30	male	Non-Hispanic Black	Never Married/Living with partner	0.27	<1.3	below high school	4080	high	now	heavy	48	84.86	267.7	3.67	1.11	no	no	yes	no	172.3	63.7	21.5	<25	74.7	0.0736013	2.19712	Q1	no
2011-2012	69105	2	102	19347.2	4836.8	55	50-60	male	Other	Never Married/Living with partner	1.08	<1.3	below high school	3360	high	never	mild	41	72.49	297.4	4.99	1.09	no	no	no	no	169	75.7	26.5	25-30	91.9	0.0795319	4.21703	Q2	no
2011-2012	69120	1	96	16977.8	4244.46	39	30-40	female	Non-Hispanic Black	Married/Living with partner	0.43	<1.3	above high school	1240	high	never	never	42	61	249.8	4.24	1.42	no	no	no	no	161.1	73.8	28.4	25-30	94.8	0.0802383	5.1691	Q3	no
2011-2012	69125	3	91	212212	53053.1	49	40-50	female	Non-Hispanic White	Separated/Divorced/Widowed	1.93	1.3-3.5	high school graduate	3360	high	now	moderate	41	72.49	196.3	5.84	1.5	no	no	no	no	165.2	73.7	27	25-30	90.8	0.0784943	4.3373	Q2	no
2011-2012	69130	2	91	65949.2	16487.3	47	40-50	male	Non-Hispanic White	Married/Living with partner	0.86	<1.3	high school graduate		unknown	now	moderate	48	69.84	327.1	8.51	1.11	no	no	no	no	176.2	70.2	22.6	<25	94.5	0.0890615	4.06548	Q2	no
2011-2012	69131	2	96	49810.4	12452.6	25	20-30	female	Other	Never Married/Living with partner	1.08	<1.3	high school graduate	1020	high	now	moderate	43	55.69	243.9	4.68	1.5	no	no	no	no	159.8	60.8	23.8	<25	78.2	0.0747654	3.16145	Q1	no
2011-2012	69136	1	102	76914.3	19228.6	36	30-40	female	Mexican American	Married/Living with partner		unknown	above high school	720	high	never	mild	42	47.74	196.3	4.99	1.29	no	no	no	no	153.5	62.3	26.4	25-30	96.7	0.0880311	6.12381	Q3	yes
2011-2012	69146	1	97	18923.2	4730.81	41	40-50	male	Other	Separated/Divorced/Widowed	4.7	≥3.5	high school graduate	12240	high	never	never	44	94.59	386.6	4.6	1.4	no	no	yes	no	171.1	82.1	28	25-30	92.5	0.0766911	4.15246	Q2	no
2011-2012	69151	1	93	51065	12766.2	57	50-60	male	Non-Hispanic White	Married/Living with partner	4.59	≥3.5	above high school	4320	high	former	mild	46	105.2	285.5	4.24	1.63	no	no	no	no	174.7	80.3	26.3	25-30	95.6	0.0817851	4.28753	Q2	no
2011-2012	69158	1	91	70378.8	17594.7	44	40-50	male	Non-Hispanic White	Married/Living with partner	0.2	<1.3	high school graduate	8640	high	now	heavy	41	70.72	279.6	3.59	1.06	no	no	no	yes	183.8	72.4	21.4	<25	83.5	0.0799045	2.54174	Q1	no
2011-2012	69159	2	93	65342	16335.5	22	20-30	female	Other	Never Married/Living with partner	0.98	<1.3	above high school		unknown	former	moderate	44	61.88	261.7	5.15	1.55	no	no	no	no	159.7	68.9	27	25-30	88.7	0.0779882	4.45744	Q2	no
2011-2012	69161	1	102	14839.6	3709.9	20	20-30	male	Non-Hispanic White	Married/Living with partner	0.49	<1.3	high school graduate	30480	high	now	mild	48	68.95	422.3	4.14	1.19	no	no	no	no	182.7	64.8	19.4	<25	75.8	0.0776722	1.90129	Q1	no
2011-2012	69170	2	91	8724.64	2181.16	51	50-60	female	Mexican American	Married/Living with partner	2.95	1.3-3.5	below high school	3000	high	never	never	40	50.39	297.4	5.87	1.24	no	no	yes	no	152.3	78.4	33.8	≥30	104.8	0.0812332	7.57535	Q4	no
2011-2012	69171	2	93	45795.1	11448.8	40	40-50	female	Other	Never Married/Living with partner	2.31	1.3-3.5	above high school		unknown	never	mild	43	45.08	237.9	5.02	1.37	no	no	no	no	154.6	64	26.8	25-30	89.3	0.0801968	4.93102	Q3	yes
2011-2012	69176	2	102	44917.1	11229.3	57	50-60	female	Non-Hispanic Black	Married/Living with partner	1.84	1.3-3.5	high school graduate		unknown	never	heavy	39	69.84	220.1	4.42	1.32	no	no	yes	no	171.4	92.3	31.4	≥30	111	0.0851853	6.55002	Q4	no
2011-2012	69178	2	92	38228.1	9557.03	28	20-30	female	Other	Never Married/Living with partner	0.45	<1.3	above high school	2400	high	never	mild	46	69.84	315.2	3.93	1.84	no	no	no	no	150.4	42.4	18.7	<25	65.8	0.0761566	2.26152	Q1	no
2011-2012	69181	1	95	41263.3	10315.8	37	30-40	female	Non-Hispanic White	Never Married/Living with partner	2.54	1.3-3.5	below high school	1080	high	former	mild	40	62.76	273.6	6.05	1.89	no	no	no	no	168	70.7	25	25-30	89	0.0803111	3.93407	Q2	no
2011-2012	69196	1	98	15125.1	3781.27	27	20-30	male	Other	Never Married/Living with partner		unknown	above high school	1680	high	never	never	44	74.26	273.6	5.77	1.66	no	no	no	no	174.6	89.1	29.2	25-30	99.9	0.0797299	4.8129	Q3	no
2011-2012	69200	2	102	10279.2	2569.79	34	30-40	male	Other	Married/Living with partner	3.92	≥3.5	above high school	720	high	never	moderate	45	75.14	463.9	5.48	1.42	no	no	yes	no	173.6	78.6	26.1	25-30	95.5	0.0823762	4.3472	Q2	no
2011-2012	69207	2	95	43701.3	10925.3	30	30-40	female	Non-Hispanic Black	Never Married/Living with partner	1.52	1.3-3.5	high school graduate		unknown	never	mild	34	68.95	398.5	4.42	0.96	no	no	no	no	164.8	187.5	69	≥30	158.8	0.0735313	16.3173	Q4	no
2011-2012	69212	2	102	24975.9	6243.98	38	30-40	male	Mexican American	Separated/Divorced/Widowed	1.03	<1.3	high school graduate	720	high	never	heavy	44	75.14	345	6.03	0.93	no	no	no	no	164.8	89.7	33	≥30	107.3	0.0812416	6.63566	Q4	no
2011-2012	69213	2	93	53568.9	13392.2	47	40-50	female	Non-Hispanic White	Married/Living with partner	1.65	1.3-3.5	above high school	240	low	never	never	40	51.27	190.3	6.57	1.34	no	no	no	no	162.9	68.4	25.8	25-30	94.5	0.0847991	4.98535	Q3	no
2011-2012	69223	2	92	252840	63210	24	20-30	male	Non-Hispanic White	Never Married/Living with partner	4.13	≥3.5	above high school	4680	high	never	heavy	51	77.79	339	4.22	1.42	no	no	no	no	167.6	65	23.1	<25	76.3	0.0726629	2.55795	Q1	no
2011-2012	69224	2	90	10009.2	2502.31	59	50-60	female	Other	Married/Living with partner	1.21	<1.3	below high school		unknown	never	never	45	56.58	297.4	5.04	1.53	no	no	yes	no	162.4	74.6	28.3	25-30	98.2	0.0829776	5.5342	Q3	no
2011-2012	69229	2	95	55620.4	13905.1	43	40-50	male	Non-Hispanic White	Married/Living with partner	2.17	1.3-3.5	above high school	20400	high	never	former	44	85.75	475.8	3.44	0.91	no	no	no	no	180.4	115.6	35.5	≥30	111.3	0.076717	5.81745	Q3	no
2011-2012	69236	2	97	47464.3	11866.1	33	30-40	male	Non-Hispanic White	Married/Living with partner	1.35	1.3-3.5	above high school	19280	high	now	moderate	46	83.1	321.2	5.28	0.83	no	no	yes	no	172.4	94.8	31.9	≥30	105.1	0.0795806	5.64762	Q3	no
2011-2012	69243	1	93	63199.1	15799.8	45	40-50	female	Non-Hispanic White	Married/Living with partner	4.59	≥3.5	above high school	1080	high	never	mild	42	63.65	237.9	3.96	1.5	no	no	no	no	164.4	60.8	22.5	<25	81	0.0792646	3.22293	Q1	no
2011-2012	69245	1	103	12918.6	3229.66	29	20-30	female	Non-Hispanic Black	Never Married/Living with partner	4.21	≥3.5	above high school	480	low	never	mild	36	68.07	261.7	4.81	1.09	no	no	no	no	164.3	84.1	31.2	≥30	97.6	0.0768295	5.29352	Q3	no
2011-2012	69256	1	101	50686.5	12671.6	56	50-60	male	Other	Married/Living with partner	0.88	<1.3	high school graduate	1800	high	former	former	40	89.28	380.7	7.11	1.24	no	no	no	no	170.4	116.2	40	≥30	126	0.0825269	8.96841	Q4	no
2011-2012	69258	1	100	42664	10666	51	50-60	female	Non-Hispanic Black	Married/Living with partner	5	≥3.5	above high school	240	low	never	mild	45	58.34	291.5	4.6	1.29	no	DM	yes	no	156.7	100.4	40.9	≥30	119.9	0.0806868	9.70644	Q4	no
2011-2012	69266	2	93	10575	2643.75	27	20-30	male	Non-Hispanic Black	Married/Living with partner	0.56	<1.3	high school graduate		unknown	never	mild	47	99.89	404.5	5.87	1.09	no	no	no	no	177.2	86	27.4	25-30	96.9	0.0800924	4.27963	Q2	no
2011-2012	69274	1	90	33262.1	8315.53	21	20-30	female	Non-Hispanic Black	Never Married/Living with partner	0.58	<1.3	above high school	3060	high	never	mild	41	60.11	267.7	5.97	1.97	no	no	no	no	168.7	74.4	26.1	25-30	89	0.0778763	3.89042	Q2	no
2011-2012	69277	3	91	41639.3	10409.8	24	20-30	male	Other	Never Married/Living with partner	2.94	1.3-3.5	above high school	720	high	now	heavy	50	81.33	434.2	3.78	1.11	no	no	no	no	174.3	75.2	24.8	<25	89.6	0.079804	3.62624	Q2	no
2011-2012	69279	2	95	73141.7	18285.4	58	50-60	female	Non-Hispanic White	Married/Living with partner	5	≥3.5	above high school	720	high	former	moderate	41	75.14	362.8	4.84	1.66	no	no	yes	no	170.1	80.1	27.7	25-30	105.8	0.0886095	5.93503	Q3	no
2011-2012	69284	2	92	60448.4	15112.1	53	50-60	male	Other	Separated/Divorced/Widowed	0.92	<1.3	above high school	6720	high	former	former	45	79.56	350.9	3.75	0.91	no	DM	no	no	172.9	84.9	28.4	25-30	98.4	0.0803931	4.74736	Q2	no
2011-2012	69286	1	93	79843.3	19960.8	39	30-40	male	Other	Never Married/Living with partner	5	≥3.5	above high school	420	low	now	moderate	46	74.26	285.5	5.72	1.24	no	no	yes	no	177.2	81.3	25.9	25-30	98	0.0840997	4.40804	Q2	no
2011-2012	69287	1	95	289479	72369.7	54	50-60	male	Non-Hispanic White	Married/Living with partner	5	≥3.5	above high school	1560	high	former	heavy	47	87.52	309.3	6.1	1.5	no	no	yes	no	170.7	98.5	33.8	≥30	111	0.0812697	6.61525	Q4	no
2011-2012	69295	1	94	20423	5105.74	49	40-50	male	Non-Hispanic White	Never Married/Living with partner	1.2	<1.3	above high school	3840	high	former	mild	48	81.33	309.3	6.65	1.6	no	no	no	no	173	91.5	30.6	≥30	104.5	0.0812105	5.51975	Q3	no
2011-2012	69300	2	101	24451.4	6112.85	23	20-30	male	Non-Hispanic Black	Never Married/Living with partner	0.33	<1.3	above high school	2440	high	never	heavy	42	122.88	321.2	3.65	1.09	no	no	no	no	177.7	109.3	34.6	≥30	105	0.0741814	5.2231	Q3	no
2011-2012	69321	2	99	25999.6	6499.9	55	50-60	male	Non-Hispanic Black	Married/Living with partner	5	≥3.5	above high school	2880	high	former	mild	39	107.85	398.5	3.98	1.16	no	no	no	no	176	109.8	35.4	≥30	112.5	0.0786552	6.34546	Q4	no
2011-2012	69322	1	92	14416	3604.01	34	30-40	male	Non-Hispanic White	Married/Living with partner	0.61	<1.3	high school graduate	18480	high	now	former	44	87.52	243.9	7.58	1.01	no	no	no	no	175.2	86.5	28.2	25-30	102.4	0.0835026	5.08112	Q3	no
2011-2012	69324	1	91	236131	59032.6	42	40-50	male	Non-Hispanic White	Married/Living with partner	5	≥3.5	above high school	1800	high	now	heavy	43	64.53	446.1	8.28	1.37	no	no	yes	no	184.3	86.7	25.5	25-30	102.6	0.0872351	4.48431	Q2	no
2011-2012	69325	1	97	49398.5	12349.6	36	30-40	female	Other	Married/Living with partner	5	≥3.5	above high school	1920	high	now	heavy	35	71.6	214.1	4.29	1.29	no	no	no	no	153.2	74.5	31.7	≥30	95.2	0.0767894	5.92147	Q3	no
2011-2012	69329	1	98	28113.4	7028.34	50	50-60	female	Non-Hispanic White	Separated/Divorced/Widowed	0.62	<1.3	high school graduate	120	low	now	heavy	37	72.49	321.2	5.43	1.86	no	no	no	no	171.3	91.2	31.1	≥30	104.2	0.0805036	5.61683	Q3	no
2011-2012	69334	2	98	39099.1	9774.78	58	50-60	female	Non-Hispanic White	Never Married/Living with partner	1.24	<1.3	high school graduate	840	high	never	former	40	69.84	154.6	3.13	1.06	no	no	yes	no	169.7	60.6	21	<25	82.9	0.0836054	3.14583	Q1	no
2011-2012	69335	1	95	54278.2	13569.5	54	50-60	male	Other	Separated/Divorced/Widowed	1.84	1.3-3.5	above high school		unknown	never	former	40	58.34	368.8	4.6	0.8	no	no	no	no	170.6	152.3	52.3	≥30	148.7	0.0814055	13.0493	Q4	yes
2011-2012	69339	2	102	23836	5959.01	22	20-30	male	Mexican American	Married/Living with partner	1.09	<1.3	below high school	4320	high	never	mild	43	68.07	303.3	4.45	0.83	no	no	no	no	173.1	73.7	24.6	<25	91.3	0.0820412	3.88798	Q2	no
2011-2012	69342	2	95	9387.79	2346.95	23	20-30	male	Non-Hispanic Black	Never Married/Living with partner	0.4	<1.3	high school graduate		unknown	now	heavy	45	71.6	339	5.43	1.22	no	no	no	no	157.5	82.1	33.1	≥30	98	0.0757473	5.94055	Q3	no
2011-2012	69344	2	101	43923.7	10980.9	21	20-30	male	Non-Hispanic Black	Never Married/Living with partner	1.5	1.3-3.5	high school graduate	14520	high	never	mild	45	88.4	374.7	5.66	1.01	no	no	no	no	162	62.9	24	<25	76.7	0.0724264	2.87451	Q1	no
2011-2012	69347	2	95	33199	8299.76	49	40-50	male	Non-Hispanic White	Married/Living with partner	0.9	<1.3	below high school		unknown	now	former	43	87.52	410.4	4.97	0.8	no	DM	yes	yes	174.4	91.4	30.1	≥30	110.8	0.0867073	6.25186	Q3	no
2011-2012	69354	2	102	57098.5	14274.6	42	40-50	male	Mexican American	Separated/Divorced/Widowed	1.04	<1.3	below high school	2880	high	now	heavy	44	68.95	291.5	6.05	1.47	no	no	no	no	176.9	84.9	27.1	25-30	97.8	0.0815008	4.40403	Q2	no
2011-2012	69363	3	92	84621.5	21155.4	22	20-30	female	Mexican American	Never Married/Living with partner	0.54	<1.3	high school graduate	1020	high	now	unknown	44	47.74	249.8	4.4	1.14	no	no	no	no	159.2	92.4	36.5	≥30	113.6	0.0818235	8.25303	Q4	no
2011-2012	69365	1	95	78610.7	19652.7	59	50-60	female	Non-Hispanic White	Never Married/Living with partner	1.47	1.3-3.5	below high school		unknown	never	unknown	43	64.53	249.8	4.78	1.53	no	no	no	no	157.3	85.6	34.6	≥30	109	0.0818486	7.70191	Q4	yes
2011-2012	69373	2	101	231248	57812.1	20	20-30	female	Non-Hispanic White	Never Married/Living with partner	0.73	<1.3	above high school	6000	high	never	heavy	41	68.07	249.8	4.29	1.37	no	no	no	no	171.2	69.1	23.6	<25	81	0.0752417	2.86873	Q1	no
2011-2012	69379	1	92	10281.8	2570.44	30	30-40	male	Non-Hispanic White	Married/Living with partner	0	<1.3	high school graduate	10560	high	now	heavy	43	80.44	321.2	4.4	1.14	no	no	no	no	180.8	83.6	25.6	25-30	92	0.0787702	3.52629	Q1	no
2011-2012	69386	2	95	8156.5	2039.13	52	50-60	male	Other	Never Married/Living with partner	1.21	<1.3	high school graduate	3840	high	former	former	41	77.79	255.8	4.34	1.14	no	no	yes	no	180.8	102.1	31.2	≥30	112.8	0.0846461	5.97991	Q3	no
2011-2012	69387	2	100	49550	12387.5	25	20-30	male	Non-Hispanic White	Never Married/Living with partner	4.13	≥3.5	high school graduate	1120	high	now	heavy	45	86.63	446.1	4.29	1.42	no	no	no	no	179.5	82.5	25.6	25-30	92.1	0.0791409	3.60765	Q2	no
2011-2012	69389	2	96	33071.2	8267.79	22	20-30	female	Other	Married/Living with partner	0.37	<1.3	high school graduate	1440	high	never	heavy	45	49.5	255.8	7.32	0.88	no	no	no	no	151.9	81.7	35.4	≥30	105.7	0.0795476	7.77861	Q4	no
2011-2012	69391	3	92	45310.5	11327.6	52	50-60	female	Mexican American	Married/Living with partner	3.77	≥3.5	above high school	8640	high	never	heavy	45	59.23	267.7	6.75	2.02	no	no	no	no	162.9	79.1	29.8	25-30	106.9	0.0871377	6.76283	Q4	no
2011-2012	69393	1	100	12461.6	3115.4	33	30-40	male	Non-Hispanic Black	Married/Living with partner	4.45	≥3.5	above high school	3600	high	never	mild	44	106.08	398.5	4.5	1.11	no	no	no	no	166.6	82.1	29.6	25-30	93.7	0.0758649	4.60485	Q2	no
2011-2012	69394	2	101	97893.3	24473.3	25	20-30	female	Non-Hispanic Black	Never Married/Living with partner	1.22	<1.3	above high school	4800	high	now	heavy	44	77.79	184.4	3.98	1.55	no	no	no	no	169.2	89.5	31.3	≥30	94	0.0727609	4.46034	Q2	no
2011-2012	69395	2	93	37457.8	9364.45	25	20-30	male	Non-Hispanic Black	Never Married/Living with partner	1.47	1.3-3.5	above high school	14160	high	never	moderate	44	94.59	309.3	4.06	1.76	no	no	no	no	184	79.5	23.5	<25	86.1	0.0773658	2.77716	Q1	no
2011-2012	69400	2	96	36741.5	9185.37	45	40-50	male	Non-Hispanic Black	Married/Living with partner	0.38	<1.3	high school graduate	3720	high	never	heavy	46	91.94	374.7	6.31	1.58	no	no	no	no	179.9	85.1	26.3	25-30	95.5	0.0805101	3.95576	Q2	no
2011-2012	69404	1	90	28098	7024.49	57	50-60	male	Non-Hispanic Black	Married/Living with partner	5	≥3.5	above high school		unknown	never	former	45	86.63	214.1	4.22	1.6	no	no	no	no	172.2	62.6	21.1	<25	80.5	0.0803386	2.76918	Q1	no
2011-2012	69405	1	91	103338	25834.6	59	50-60	male	Non-Hispanic White	Married/Living with partner	2.17	1.3-3.5	above high school	6300	high	former	mild	43	91.05	279.6	6.41	1.01	no	no	no	no	176.5	86.6	27.8	25-30	105.2	0.0862873	5.33837	Q3	no
2011-2012	69409	3	91	35181.7	8795.43	50	50-60	female	Non-Hispanic Black	Never Married/Living with partner	5	≥3.5	above high school	960	high	never	moderate	41	67.18	261.7	5.12	2.15	no	no	yes	no	169.6	65.1	22.6	<25	82.5	0.0792505	3.10799	Q1	no
2011-2012	69410	2	96	24525.3	6131.33	46	40-50	female	Non-Hispanic Black	Married/Living with partner	5	≥3.5	above high school	960	high	never	moderate	42	61	303.3	4.53	1.76	no	no	yes	yes	166.1	83.6	30.3	≥30	99.9	0.079754	5.46059	Q3	no
2011-2012	69419	1	92	16450.8	4112.69	57	50-60	male	Non-Hispanic Black	Married/Living with partner	4.3	≥3.5	above high school	5280	high	never	mild	39	94.59	416.4	3.83	1.16	no	DM	no	no	190.2	108.1	29.9	25-30	111.7	0.084075	5.14299	Q3	no
2011-2012	69422	1	97	20241.1	5060.27	37	30-40	female	Non-Hispanic Black	Separated/Divorced/Widowed	5	≥3.5	above high school		unknown	never	moderate	38	59.23	303.3	4.86	1.24	no	no	yes	no	169.1	89.9	31.4	≥30	95.3	0.0736322	4.62916	Q2	no
2011-2012	69427	1	99	11934	2983.51	44	40-50	male	Non-Hispanic Black	Married/Living with partner	0.54	<1.3	above high school	10800	high	never	heavy	40	97.24	350.9	3.98	1.11	no	no	yes	no	178.4	89.1	28	25-30	105	0.085255	5.17155	Q3	no
2011-2012	69428	1	101	73085.9	18271.5	42	40-50	female	Non-Hispanic White	Married/Living with partner	2.71	1.3-3.5	above high school		unknown	never	never	41	68.95	350.9	4.47	1.32	no	DM	yes	no	149.5	105.1	47	≥30	131	0.0822657	13.2051	Q4	yes
2011-2012	69433	1	102	23516	5878.99	53	50-60	male	Mexican American	Married/Living with partner	1.89	1.3-3.5	below high school		unknown	former	heavy	42	63.65	380.7	5.53	1.01	no	no	yes	no	179.1	116	36.2	≥30	125.5	0.0856953	7.90787	Q4	no
2011-2012	69434	1	101	81946.5	20486.6	43	40-50	female	Mexican American	Married/Living with partner	0.84	<1.3	above high school	5040	high	never	former	42	56.58	345	5.53	1.03	no	no	no	no	159.8	96.2	37.7	≥30	113.3	0.0797163	8.1298	Q4	yes
2011-2012	69443	1	102	5226.16	1306.54	29	20-30	female	Other	Married/Living with partner	3.82	≥3.5	above high school	560	low	never	mild	50	55.69	232	3.08	1.45	no	no	no	no	161.9	52.6	20.1	<25	74.4	0.0790956	2.63144	Q1	no
2011-2012	69446	2	102	19015.6	4753.9	25	20-30	male	Mexican American	Never Married/Living with partner	0.59	<1.3	below high school	5760	high	former	moderate	45	68.95	333.1	4.73	1.19	no	no	no	no	177.1	95.6	30.5	≥30	107.4	0.0826726	5.57436	Q3	no
2011-2012	69449	2	97	12635.4	3158.85	46	40-50	male	Non-Hispanic Black	Never Married/Living with partner		unknown	above high school		unknown	former	moderate	43	87.52	481.8	4.19	0.96	no	DM	yes	no	179.1	121.3	37.8	≥30	134.2	0.0890315	9.24834	Q4	no
2011-2012	69452	3	91	396042	99010.5	56	50-60	female	Non-Hispanic White	Married/Living with partner	5	≥3.5	above high school	1800	high	never	mild	41	80.44	345	4.14	1.22	no	no	no	no	162.8	101.8	38.4	≥30	110	0.0757434	7.25354	Q4	no
2011-2012	69453	3	92	239248	59811.9	54	50-60	female	Non-Hispanic White	Married/Living with partner	5	≥3.5	above high school	2040	high	never	never	38	83.1	172.5	6.41	1.97	no	no	no	no	163.4	67.6	25.3	25-30	91.4	0.0829672	4.54023	Q2	no
2011-2012	69460	1	90	8950.06	2237.51	50	50-60	male	Other	Married/Living with partner	2.44	1.3-3.5	below high school		unknown	now	heavy	43	54.81	315.2	5.28	0.93	no	no	no	no	174.3	89.2	29.4	25-30	110.5	0.0878649	6.21931	Q3	no
2011-2012	69464	1	97	294355	73588.9	39	30-40	male	Non-Hispanic White	Married/Living with partner	5	≥3.5	above high school	480	low	former	mild	46	85.75	261.7	6.28	1.06	no	no	no	no	173.8	90.4	29.9	25-30	105.7	0.083228	5.6141	Q3	no
2011-2012	69465	1	93	286908	71727.1	50	50-60	female	Non-Hispanic White	Separated/Divorced/Widowed	2.16	1.3-3.5	above high school	1320	high	never	mild	50	69.84	249.8	5.92	2.43	no	no	yes	no	161.8	70.5	26.9	25-30	85.2	0.0746074	3.87086	Q2	no
2011-2012	69487	1	92	8142.29	2035.57	21	20-30	male	Other	Never Married/Living with partner	3.9	≥3.5	above high school	7560	high	never	mild	46	94.59	327.1	4.89	1.5	no	no	no	no	182.3	74.6	22.4	<25	79.9	0.0744712	2.27443	Q1	no
2011-2012	69494	1	95	57819.5	14454.9	37	30-40	female	Non-Hispanic White	Married/Living with partner	1.28	<1.3	high school graduate	300	low	never	former	45	58.34	166.5	4.63	1.6	no	no	no	no	172	65.2	22	<25	80.2	0.0778864	2.74819	Q1	no
2011-2012	69495	2	101	23374.6	5843.66	22	20-30	female	Other	Never Married/Living with partner	1.1	<1.3	high school graduate	600	high	never	mild	45	53.04	261.7	3.96	1.24	no	no	no	no	166.3	55.6	20.1	<25	69.9	0.0733219	1.98613	Q1	no
2011-2012	69497	1	90	6435.74	1608.94	26	20-30	male	Other	Never Married/Living with partner	0.78	<1.3	above high school	3660	high	never	moderate	45	112.27	416.4	3.13	1.4	no	no	no	no	166.2	67.5	24.4	<25	75.9	0.0699842	2.58232	Q1	no
2011-2012	69498	1	99	126768	31691.9	31	30-40	male	Non-Hispanic White	Married/Living with partner	5	≥3.5	above high school	2400	high	never	mild	51	97.24	315.2	5.02	1.29	no	no	yes	no	192.8	102.6	27.6	25-30	98.3	0.0775165	3.5455	Q2	no
2011-2012	69502	1	99	59202.3	14800.6	50	50-60	female	Non-Hispanic White	Never Married/Living with partner	4.87	≥3.5	above high school	240	low	never	mild	45	67.18	202.2	8.22	1.63	no	no	no	no	164.4	78.1	28.9	25-30	102.6	0.0849698	5.98447	Q3	no
2011-2012	69503	1	98	68758.7	17189.7	44	40-50	female	Non-Hispanic White	Separated/Divorced/Widowed	0.72	<1.3	above high school	1080	high	former	heavy	43	65.42	261.7	4.76	1.14	no	no	yes	no	164.9	86.9	32	≥30	116.9	0.0903173	8.1272	Q4	no
2011-2012	69504	1	93	6892.74	1723.18	54	50-60	male	Other	Married/Living with partner	4.59	≥3.5	above high school	1600	high	never	mild	45	83.98	362.8	4.37	1.29	no	no	no	no	173.6	64.9	21.5	<25	78.7	0.0772516	2.52548	Q1	no
2011-2012	69508	2	94	113118	28279.6	37	30-40	male	Mexican American	Married/Living with partner	1.04	<1.3	below high school	8160	high	former	former	48	89.28	398.5	5.22	1.01	no	no	no	no	171.3	87.3	29.8	25-30	102.3	0.0813179	5.36457	Q3	no
2011-2012	69513	1	99	10866.3	2716.58	46	40-50	male	Non-Hispanic Black	Married/Living with partner	5	≥3.5	above high school		unknown	now	mild	46	99.89	285.5	6.83	1.19	no	no	no	no	186.5	83.4	24	<25	97.1	0.0854553	3.75419	Q2	no
2011-2012	69520	1	100	46759.8	11689.9	22	20-30	male	Non-Hispanic White	Never Married/Living with partner	4.63	≥3.5	above high school	1440	high	never	heavy	51	77.79	303.3	3.8	1.58	no	no	no	no	176.2	62.7	20.2	<25	79.5	0.0807477	2.48911	Q1	no
2011-2012	69523	1	99	74400.3	18600.1	56	50-60	male	Non-Hispanic White	Separated/Divorced/Widowed	4.78	≥3.5	high school graduate	800	high	former	former	45	114.04	434.2	3.39	0.91	no	no	no	yes	173.7	102.9	34.1	≥30	121	0.087307	7.79847	Q4	no
2011-2012	69527	1	95	26697.9	6674.47	25	20-30	male	Non-Hispanic White	Separated/Divorced/Widowed	1.47	1.3-3.5	high school graduate		unknown	now	mild	43	78.68	392.6	4.4	0.85	no	no	yes	no	185.6	154.8	44.9	≥30	145.1	0.0843103	10.198	Q4	no
2011-2012	69531	1	98	57258.8	14314.7	28	20-30	male	Non-Hispanic White	Married/Living with partner	0.16	<1.3	high school graduate	17760	high	now	never	51	117.57	339	5.48	0.96	no	no	no	no	178.1	79.6	25.1	25-30	91.2	0.0797163	3.58802	Q2	no
2011-2012	69534	1	96	39132	9782.99	29	20-30	female	Non-Hispanic Black	Married/Living with partner	5	≥3.5	above high school		unknown	never	heavy	41	69.84	362.8	4.47	1.78	no	no	no	no	165.1	84.5	31	≥30	97	0.0764992	5.14845	Q3	no
2011-2012	69536	2	95	73141.7	18285.4	57	50-60	female	Non-Hispanic White	Married/Living with partner	3.53	≥3.5	above high school	420	low	never	mild	43	93.7	422.3	7.55	1.22	no	no	yes	no	164.9	77.7	28.6	25-30	100	0.0832682	5.57416	Q3	no
2011-2012	69537	1	97	62430.2	15607.6	49	40-50	male	Non-Hispanic White	Married/Living with partner	5	≥3.5	above high school	2400	high	never	moderate	44	85.75	362.8	4.5	1.24	no	no	no	no	189.2	106.5	29.8	25-30	110.8	0.0838047	5.10646	Q3	no
2011-2012	69546	2	96	7585.24	1896.31	26	20-30	male	Other	Never Married/Living with partner	2.39	1.3-3.5	above high school	2160	high	never	never	44	105.2	350.9	4.86	1.68	no	no	no	no	180.7	56.5	17.3	<25	71.2	0.0791839	1.58615	Q1	no
2011-2012	69558	1	101	96262.5	24065.6	27	20-30	female	Non-Hispanic White	Married/Living with partner	1.82	1.3-3.5	high school graduate	720	high	now	moderate	48	66.3	214.1	4.55	1.37	no	no	no	no	163.4	54.5	20.4	<25	77.5	0.0812061	2.88941	Q1	no
2011-2012	69560	2	102	39593.8	9898.46	26	20-30	male	Other	Never Married/Living with partner	1.08	<1.3	high school graduate	1920	high	former	mild	41	74.26	327.1	4.71	0.88	no	no	no	no	180.1	79	24.4	<25	88.9	0.0787442	3.23983	Q1	no
2011-2012	69574	1	97	110873	27718.2	48	40-50	female	Non-Hispanic White	Married/Living with partner	4.96	≥3.5	above high school	5160	high	former	mild	46	49.5	261.7	5.46	1.66	no	no	yes	no	168.5	65.9	23.2	<25	87.2	0.0825831	3.69307	Q2	no
2011-2012	69577	2	93	10239.9	2559.98	52	50-60	male	Non-Hispanic Black	Separated/Divorced/Widowed	1.07	<1.3	high school graduate	9120	high	never	heavy	43	55.69	428.3	4.99	1.73	no	no	yes	no	174.4	100.7	33.1	≥30	111.5	0.0818998	6.34861	Q4	no
2011-2012	69580	1	93	17282.9	4320.72	23	20-30	male	Non-Hispanic Black	Married/Living with partner	0.7	<1.3	above high school	30480	high	never	never	49	46.85	261.7	4.19	1.14	no	no	no	no	168.5	45	15.8	<25	64	0.0783024	1.3811	Q1	no
2011-2012	69581	2	90	9876.24	2469.06	23	20-30	male	Non-Hispanic Black	Never Married/Living with partner	5	≥3.5	above high school	3420	high	never	moderate	46	102.54	434.2	4.14	1.76	no	no	no	no	187.1	96.3	27.5	25-30	91.2	0.0731818	3.12627	Q1	no
2011-2012	69591	3	91	83351.3	20837.8	27	20-30	female	Non-Hispanic White	Married/Living with partner	5	≥3.5	above high school	720	high	never	moderate	45	68.07	243.9	4.91	1.4	no	no	yes	no	166.3	82.3	29.8	25-30	99.5	0.0802724	5.38978	Q3	no
2011-2012	69594	1	95	44496.2	11124.1	31	30-40	male	Non-Hispanic White	Married/Living with partner	1.09	<1.3	above high school	960	high	now	mild	48	71.6	321.2	4.81	1.24	no	no	no	no	165.5	55.7	20.3	<25	80	0.0835655	3.05246	Q1	no
2011-2012	69599	1	102	89806.9	22451.7	21	20-30	male	Mexican American	Never Married/Living with partner	0.67	<1.3	high school graduate	10440	high	never	never	47	72.49	297.4	3.8	1.37	no	no	no	no	167.2	84.1	30.1	≥30	97	0.0775251	4.98607	Q3	no
2011-2012	69603	2	94	60944.9	15236.2	26	20-30	male	Mexican American	Married/Living with partner	0.81	<1.3	high school graduate	6000	high	never	former	48	92.82	303.3	3.52	1.14	no	no	no	no	171.1	70.7	24.2	<25	82.6	0.0754765	3.04115	Q1	no
2011-2012	69607	1	95	14060.3	3515.07	40	40-50	male	Other	Separated/Divorced/Widowed	0.46	<1.3	below high school	5040	high	now	heavy	44	88.4	339	2.79	0.75	no	no	no	no	174.4	74.2	24.4	<25	90.7	0.0816408	3.74296	Q2	no
2011-2012	69610	2	101	25202.6	6300.65	20	20-30	male	Other	Never Married/Living with partner	0.46	<1.3	above high school	5520	high	now	heavy	50	109.62	475.8	3.96	1.16	no	no	yes	no	191.3	109.5	29.9	25-30	97.1	0.0728754	3.50207	Q1	no
2011-2012	69613	1	96	13048.4	3262.11	27	20-30	female	Other	Married/Living with partner	5	≥3.5	above high school	2640	high	never	mild	48	57.46	255.8	4.99	2.35	no	no	no	no	161.3	61.2	23.5	<25	78.3	0.0751449	3.08963	Q1	no
2011-2012	69616	1	98	112976	28244	26	20-30	female	Non-Hispanic White	Married/Living with partner	0.36	<1.3	high school graduate	240	low	never	never	42	57.46	374.7	3.96	0.88	no	no	no	no	164.8	84.4	31.1	≥30	110.9	0.0873533	7.18352	Q4	no
2011-2012	69617	1	91	59318.5	14829.6	25	20-30	female	Non-Hispanic White	Separated/Divorced/Widowed	2.69	1.3-3.5	above high school	1760	high	never	heavy	43	74.26	178.4	5.2	1.42	no	no	no	no	165.1	71.6	26.3	25-30	91.7	0.0806972	4.45753	Q2	no
2011-2012	69619	1	96	19840.3	4960.08	41	40-50	female	Non-Hispanic Black	Separated/Divorced/Widowed	1.21	<1.3	above high school	4200	high	now	moderate	40	68.07	291.5	5.35	1.24	no	no	no	no	167.1	81.7	29.3	25-30	97.4	0.0792791	5.04614	Q3	no
2011-2012	69620	2	90	12525.7	3131.42	49	40-50	male	Other	Married/Living with partner	1.21	<1.3	above high school	5640	high	now	heavy	44	61.88	297.4	4.22	1.89	no	no	no	no	166.7	49.4	17.8	<25	70.8	0.0804363	2.05545	Q1	no
2011-2012	69621	2	101	16958.6	4239.65	35	30-40	male	Non-Hispanic Black	Married/Living with partner	2.81	1.3-3.5	below high school	240	low	never	heavy	44	104.31	434.2	5.92	0.85	no	no	no	no	187	125.9	36	≥30	107	0.0717675	4.81349	Q3	no
2011-2012	69625	3	91	76232.5	19058.1	29	20-30	male	Non-Hispanic White	Married/Living with partner	5	≥3.5	above high school		unknown	never	heavy	47	80.44	362.8	5.48	1.29	no	no	no	no	183.8	89.8	26.6	25-30	97	0.080293	3.89406	Q2	no
2011-2012	69630	1	103	16263.4	4065.84	23	20-30	male	Mexican American	Married/Living with partner	0.51	<1.3	above high school	18180	high	never	heavy	44	78.68	434.2	4.03	1.71	no	no	no	no	169.9	80.7	28	25-30	84	0.0698893	3.25453	Q1	no
2011-2012	69632	2	94	12606.1	3151.54	44	40-50	male	Other	Married/Living with partner	2.01	1.3-3.5	above high school	180	low	never	heavy	46	95.47	493.7	6.67	0.83	no	no	yes	no	179.2	75.1	23.4	<25	91.2	0.0832751	3.5278	Q1	no
2011-2012	69633	1	98	111246	27811.4	38	30-40	male	Mexican American	Married/Living with partner	5	≥3.5	above high school	2880	high	never	heavy	45	84.86	297.4	4.14	1.34	no	no	yes	no	167.7	86.6	30.8	≥30	99.8	0.0784326	5.31762	Q3	no
2011-2012	69635	1	101	299557	74889.2	56	50-60	female	Non-Hispanic White	Married/Living with partner	2.31	1.3-3.5	high school graduate	1680	high	now	former	44	71.6	214.1	4.5	2.02	no	DM	no	no	163.7	59.7	22.3	<25	86.7	0.0855313	3.9314	Q2	no
2011-2012	69640	2	90	32181.2	8045.31	23	20-30	female	Non-Hispanic Black	Never Married/Living with partner	1.08	<1.3	high school graduate	9720	high	never	mild	39	53.04	356.9	5.09	1.03	no	no	no	no	168.2	109	38.5	≥30	116.5	0.0787842	7.69361	Q4	no
2011-2012	69649	2	101	8137.91	2034.48	27	20-30	male	Other	Never Married/Living with partner	1.84	1.3-3.5	above high school	1760	high	former	mild	44	84.86	339	4.55	0.98	no	no	no	no	177.6	111.1	35.2	≥30	113.7	0.0794348	6.36961	Q4	no
2011-2012	69653	1	94	75359.9	18840	28	20-30	male	Non-Hispanic White	Married/Living with partner	3.14	1.3-3.5	above high school	2400	high	never	mild	49	71.6	458	4.94	0.78	no	no	no	no	180.6	92.4	28.3	25-30	96.4	0.0772432	4.01429	Q2	no
2011-2012	69654	2	96	60758.8	15189.7	20	20-30	male	Non-Hispanic Black	Never Married/Living with partner	4.26	≥3.5	above high school	3960	high	now	mild	42	86.63	392.6	4.42	1.27	no	no	no	no	184.2	116.7	34.4	≥30	105.7	0.0736305	4.84889	Q3	no
2011-2012	69665	2	101	30513.3	7628.33	50	50-60	female	Non-Hispanic Black	Married/Living with partner	1.3	1.3-3.5	above high school		unknown	now	moderate	41	90.17	285.5	4.4	1.42	no	no	yes	no	158.9	55.9	22.1	<25	78.8	0.0793785	3.2824	Q1	no
2011-2012	69679	2	100	9031.42	2257.85	26	20-30	male	Non-Hispanic Black	Married/Living with partner	3.06	1.3-3.5	above high school	5280	high	never	mild	44	106.96	291.5	5.38	1.24	no	no	no	no	172.8	84	28.1	25-30	90.8	0.0747325	3.84887	Q2	no
2011-2012	69680	2	97	27144.5	6786.12	37	30-40	male	Non-Hispanic Black	Married/Living with partner	0.33	<1.3	high school graduate	1120	high	now	heavy	45	91.94	297.4	4.45	1.55	no	no	yes	no	170.3	70.3	24.2	<25	90.2	0.0826144	3.93192	Q2	no
2011-2012	69687	1	97	63088.5	15772.1	47	40-50	female	Non-Hispanic White	Married/Living with partner	5	≥3.5	above high school	2400	high	never	mild	41	71.6	297.4	4.24	1.53	no	no	no	no	164.6	63	23.3	<25	80.2	0.0766282	3.12265	Q1	no
2011-2012	69689	1	97	71734.8	17933.7	51	50-60	male	Other	Married/Living with partner	5	≥3.5	above high school	14400	high	never	mild	47	84.86	493.7	3.72	1.11	no	DM	yes	no	168.1	66.1	23.4	<25	82.2	0.0774957	3.15472	Q1	no
2011-2012	69691	1	101	59586.7	14896.7	36	30-40	female	Non-Hispanic White	Married/Living with partner	0.08	<1.3	high school graduate		unknown	now	former	39	58.34	196.3	5.15	0.88	no	no	no	no	174.9	67.2	22	<25	86.5	0.0833053	3.2575	Q1	no
2011-2012	69692	1	95	49173.2	12293.3	50	50-60	male	Non-Hispanic Black	Separated/Divorced/Widowed	1.84	1.3-3.5	high school graduate		unknown	now	mild	41	84.86	232	4.34	1.27	no	no	no	no	165.5	62.3	22.7	<25	79.8	0.0773725	3.0306	Q1	no
2011-2012	69693	1	98	26405.8	6601.46	37	30-40	female	Mexican American	Separated/Divorced/Widowed	1.98	1.3-3.5	above high school		unknown	now	heavy	41	56.58	362.8	4.4	1.03	no	no	yes	no	166.3	100.1	36.2	≥30	124.9	0.0885069	9.29841	Q4	no
2011-2012	69701	2	101	23797.6	5949.39	52	50-60	male	Non-Hispanic Black	Never Married/Living with partner	2.57	1.3-3.5	high school graduate	18800	high	never	heavy	43	77.79	422.3	5.64	2.15	no	no	yes	no	179.9	78.9	24.4	<25	95.4	0.0845486	3.94468	Q2	no
2011-2012	69702	1	99	166491	41622.7	42	40-50	male	Non-Hispanic White	Married/Living with partner		unknown	above high school	1680	high	never	heavy	49	109.62	374.7	4.81	1.01	no	no	no	no	185.1	92	26.9	25-30	97	0.0794146	3.82084	Q2	no
2011-2012	69704	2	91	250943	62735.8	30	30-40	male	Non-Hispanic White	Married/Living with partner	1.07	<1.3	high school graduate	1680	high	now	heavy	43	79.56	380.7	4.81	1.4	no	no	no	no	169	66.9	23.4	<25	86.9	0.0817082	3.62904	Q2	no
2011-2012	69710	1	97	23587.2	5896.8	28	20-30	female	Non-Hispanic White	Married/Living with partner	0.93	<1.3	above high school		unknown	now	mild	46	57.46	214.1	4.09	1.29	no	no	no	no	172.9	61.7	20.6	<25	82	0.082986	2.88881	Q1	no
2011-2012	69715	1	99	10334.8	2583.7	43	40-50	female	Non-Hispanic Black	Separated/Divorced/Widowed	0.41	<1.3	above high school		unknown	never	mild	42	42.43	226	3.15	1.47	no	no	yes	no	164	75.3	28	25-30	95	0.0804507	4.96695	Q3	no
2011-2012	69721	1	96	24646.5	6161.62	22	20-30	female	Non-Hispanic Black	Never Married/Living with partner	1.8	1.3-3.5	above high school	7760	high	never	never	45	56.58	321.2	4.29	1.24	no	no	no	no	161.4	61.7	23.7	<25	78	0.0744122	3.05043	Q1	no
2011-2012	69728	3	91	22198	5549.5	35	30-40	male	Other	Married/Living with partner	5	≥3.5	above high school	860	high	never	mild	44	80.44	446.1	2.95	0.91	no	no	yes	no	168.6	67.5	23.7	<25	87.4	0.08158	3.71017	Q2	no
2011-2012	69732	3	90	12748.1	3187.02	33	30-40	male	Other	Married/Living with partner	0.93	<1.3	above high school	1440	high	former	moderate	48	71.6	380.7	5.69	1.63	no	no	yes	no	166.9	78.9	28.3	25-30	94.5	0.0787673	4.68521	Q2	no
2011-2012	69735	1	100	14964.7	3741.18	20	20-30	male	Other	Never Married/Living with partner		unknown	above high school	960	high	never	never	48	79.56	291.5	3.75	1.16	no	no	no	no	175.9	69	22.3	<25	83.5	0.0794664	2.89662	Q1	no
2011-2012	69736	2	101	52175.7	13043.9	21	20-30	female	Non-Hispanic Black	Never Married/Living with partner	0.14	<1.3	above high school	6560	high	never	heavy	42	84.86	285.5	3.7	1.66	no	no	no	no	170.3	81.6	28.1	25-30	89.5	0.0742013	3.85045	Q2	no
2011-2012	69737	3	92	129057	32264.1	31	30-40	male	Mexican American	Married/Living with partner	2.36	1.3-3.5	high school graduate	360	low	now	heavy	43	63.65	404.5	4.58	1.03	no	no	no	no	170.7	133.6	45.9	≥30	136.3	0.0813774	10.7025	Q4	yes
2011-2012	69738	1	101	58252.4	14563.1	51	50-60	female	Non-Hispanic White	Separated/Divorced/Widowed	1.16	<1.3	above high school	3840	high	never	never	45	92.82	333.1	6.83	0.91	no	no	yes	no	161.4	81.9	31.4	≥30	102	0.0806669	6.17158	Q3	no
2011-2012	69743	1	94	19502.4	4875.59	46	40-50	male	Non-Hispanic White	Married/Living with partner	1.65	1.3-3.5	above high school	240	low	former	mild	44	86.63	297.4	5.87	1.03	no	no	yes	no	177.2	111.9	35.6	≥30	120.8	0.0838562	7.40902	Q4	no
2011-2012	69746	1	101	265574	66393.6	43	40-50	female	Non-Hispanic White	Married/Living with partner	5	≥3.5	above high school	120	low	never	former	41	69.84	255.8	4.94	1.47	no	no	no	no	159.9	64.3	25.1	25-30	82.8	0.0763819	3.69921	Q2	no
2011-2012	69748	1	95	338432	84607.9	50	50-60	female	Non-Hispanic White	Married/Living with partner	2.86	1.3-3.5	high school graduate	1200	high	former	mild	41	75.14	273.6	5.9	1.22	no	no	no	no	161.1	78.8	30.4	≥30	110.6	0.0894592	7.534	Q4	no
2011-2012	69750	1	99	128573	32143.3	44	40-50	male	Non-Hispanic White	Married/Living with partner	4.47	≥3.5	above high school	8640	high	never	mild	47	85.75	327.1	5.64	0.93	no	no	no	no	175	91	29.7	25-30	97.5	0.0768507	4.49357	Q2	no
2011-2012	69759	1	95	13569.8	3392.45	51	50-60	male	Non-Hispanic White	Separated/Divorced/Widowed	0.18	<1.3	above high school	1200	high	now	moderate	42	100.78	333.1	4.24	0.91	no	no	no	no	174.2	72.6	23.9	<25	93.4	0.0852886	4.06232	Q2	no
2011-2012	69764	2	100	9154.13	2288.53	22	20-30	female	Non-Hispanic Black	Never Married/Living with partner	3.06	1.3-3.5	above high school	5520	high	never	heavy	42	57.46	303.3	4.14	1.73	no	no	no	no	165.2	64.5	23.6	<25	80.5	0.0761231	3.12349	Q1	no
2011-2012	69767	3	91	238864	59716.1	56	50-60	male	Other	Separated/Divorced/Widowed	1.97	1.3-3.5	above high school	4080	high	never	never	35	77.79	309.3	4.24	0.91	no	no	yes	no	166.1	125.1	45.3	≥30	136.7	0.0834677	11.4646	Q4	yes
2011-2012	69768	1	98	12172.5	3043.13	20	20-30	female	Non-Hispanic Black	Never Married/Living with partner	0.81	<1.3	above high school	6600	high	never	heavy	38	73.37	327.1	4.65	1.34	no	no	no	no	177.2	136.1	43.3	≥30	122.1	0.0743861	7.59982	Q4	no
2011-2012	69770	2	99	6909	1727.25	24	20-30	female	Non-Hispanic Black	Married/Living with partner		unknown	high school graduate	240	low	never	never	43	59.23	279.6	3.23	0.93	no	no	no	yes	147.9	48.3	22.1	<25	75.5	0.0788318	3.55748	Q2	no
2011-2012	69773	1	100	14830.5	3707.62	40	40-50	male	Non-Hispanic Black	Married/Living with partner	2.22	1.3-3.5	above high school	360	low	former	former	46	99.89	249.8	6.26	0.83	no	no	no	no	168.8	77.3	27.1	25-30	92.9	0.0792532	4.35217	Q2	no
2011-2012	69774	3	90	9842.51	2460.63	54	50-60	male	Other	Married/Living with partner	3.58	≥3.5	high school graduate	10320	high	former	heavy	42	74.26	380.7	4.73	0.96	no	no	no	no	163.5	79.2	29.6	25-30	102.7	0.0839364	6.08023	Q3	yes
2011-2012	69776	2	94	43100.1	10775	57	50-60	male	Mexican American	Married/Living with partner	1.33	1.3-3.5	below high school	720	high	now	moderate	41	79.56	303.3	5.61	0.88	no	DM	no	no	172.5	96.7	32.5	≥30	117.2	0.0876215	7.34976	Q4	yes
2011-2012	69778	2	94	24898.4	6224.61	42	40-50	male	Mexican American	Married/Living with partner	4.21	≥3.5	high school graduate	480	low	never	mild	43	68.95	136.8	3.1	1.06	no	no	no	no	174.4	90.7	29.8	25-30	104.4	0.0822463	5.39673	Q3	no
2011-2012	69789	2	100	26646.8	6661.7	53	50-60	female	Non-Hispanic Black	Separated/Divorced/Widowed		unknown	high school graduate		unknown	never	former	43	56.58	202.2	7.94	2.48	no	no	no	no	161.7	61.3	23.4	<25	80.7	0.0775725	3.34142	Q1	no
2011-2012	69793	1	92	68143.3	17035.8	35	30-40	male	Other	Married/Living with partner	0.24	<1.3	above high school	3480	high	never	mild	44	85.75	374.7	4.01	0.67	no	no	yes	no	160.3	70.1	27.3	25-30	88.8	0.0773579	4.42707	Q2	no
2011-2012	69798	2	101	135373	33843.2	21	20-30	female	Non-Hispanic White	Never Married/Living with partner	0.46	<1.3	above high school	8640	high	never	heavy	43	91.94	368.8	3.93	1.45	no	no	no	no	162.9	52.6	19.8	<25	74	0.0792187	2.5412	Q1	no
2011-2012	69816	1	102	60866.5	15216.6	20	20-30	female	Non-Hispanic Black	Never Married/Living with partner		unknown	high school graduate	840	high	never	never	39	51.27	279.6	4.78	1.03	no	no	no	no	163.1	92.5	34.8	≥30	104.7	0.0769131	6.41168	Q4	no
2011-2012	69817	1	90	10298.4	2574.6	33	30-40	male	Other	Married/Living with partner	0.92	<1.3	above high school	1800	high	never	mild	42	76.91	214.1	4.84	1.06	no	no	no	no	172.4	87.9	29.6	25-30	98.2	0.0781595	4.75787	Q2	no
2011-2012	69823	2	100	18189.9	4547.47	55	50-60	female	Non-Hispanic Black	Separated/Divorced/Widowed	0	<1.3	above high school	900	high	never	moderate	40	75.14	226	6.13	1.73	no	no	yes	no	161.2	74.4	28.6	25-30	96.4	0.0811865	5.38298	Q3	no
2011-2012	69825	1	100	259785	64946.2	43	40-50	female	Non-Hispanic White	Married/Living with partner	5	≥3.5	above high school	4680	high	never	moderate	49	38.9	178.4	8.02	3.59	no	no	no	no	163.6	63.3	23.7	<25	86	0.0814907	3.853	Q2	no
2011-2012	69827	2	99	69155.8	17289	30	30-40	male	Other	Separated/Divorced/Widowed		unknown	high school graduate	3360	high	now	heavy	47	91.94	333.1	7.16	1.42	no	no	no	no	173.2	82.6	27.5	25-30	101.3	0.0844851	5.0899	Q3	no
2011-2012	69842	2	94	17123	4280.75	37	30-40	male	Mexican American	Married/Living with partner	1.34	1.3-3.5	above high school	280	low	never	former	45	71.6	297.4	5.9	2.02	no	no	no	no	177.7	70.7	22.4	<25	79.2	0.0747681	2.39688	Q1	no
2011-2012	69843	1	97	10565.5	2641.36	40	40-50	male	Other	Married/Living with partner	5	≥3.5	above high school	1680	high	never	mild	48	71.6	434.2	4.14	1.14	no	no	yes	no	185.2	90	26.2	25-30	92.6	0.0771359	3.3588	Q1	no
2011-2012	69846	1	97	192530	48132.4	23	20-30	male	Non-Hispanic White	Never Married/Living with partner	4.77	≥3.5	above high school	160	low	never	mild	49	83.98	440.2	6.21	1.24	no	no	yes	no	158.8	94	37.3	≥30	117.1	0.0832388	8.91127	Q4	yes
2011-2012	69851	3	91	8576	2144	31	30-40	female	Other	Married/Living with partner	5	≥3.5	above high school	1080	high	never	never	40	53.92	249.8	4.42	1.5	no	no	no	no	157.3	58	23.4	<25	81.3	0.0792347	3.68024	Q2	no
2011-2012	69856	1	93	37505.2	9376.31	37	30-40	male	Non-Hispanic White	Married/Living with partner	5	≥3.5	above high school	480	low	never	mild	47	95.47	303.3	4.97	1.11	no	no	no	no	187	84.4	24.1	<25	89.6	0.0785313	2.97601	Q1	no
2011-2012	69862	1	94	44795.4	11198.9	35	30-40	female	Non-Hispanic White	Married/Living with partner	5	≥3.5	above high school	1560	high	former	heavy	40	62.76	273.6	4.6	1.5	no	no	no	no	163.3	76.3	28.6	25-30	95	0.0794913	5.02127	Q3	no
2011-2012	69863	2	95	12041.1	3010.27	43	40-50	male	Non-Hispanic White	Married/Living with partner	3.34	1.3-3.5	high school graduate	17040	high	never	former	44	79.56	249.8	5.61	1.01	no	no	yes	no	180.4	105.1	32.3	≥30	111.2	0.0816303	5.80454	Q3	no
2011-2012	69867	2	97	9765.52	2441.38	50	50-60	female	Non-Hispanic Black	Never Married/Living with partner		unknown	above high school	360	low	now	moderate	43	97.24	469.9	4.24	1.16	no	no	yes	no	174.5	85.1	27.9	25-30	105.8	0.0870666	5.57131	Q3	no
2011-2012	69868	2	96	25957.4	6489.36	40	40-50	male	Mexican American	Married/Living with partner	0.89	<1.3	high school graduate	33600	high	former	heavy	47	67.18	350.9	5.87	1.01	no	DM	no	no	158.5	78.6	31.3	≥30	96	0.0767763	5.55701	Q3	yes
2011-2012	69869	2	102	57257.2	14314.3	36	30-40	female	Other	Married/Living with partner	0.59	<1.3	below high school		unknown	never	unknown	45	53.04	226	4.76	1.84	no	no	no	no	164.6	65.1	24	<25	82.6	0.0773792	3.39305	Q1	no
2011-2012	69872	2	101	49753.2	12438.3	39	30-40	male	Non-Hispanic White	Married/Living with partner	2.33	1.3-3.5	high school graduate	5760	high	now	heavy	43	92.82	410.4	4.32	1.22	no	no	no	no	174.7	82.6	27.1	25-30	101.6	0.085199	5.01726	Q3	no
2011-2012	69873	2	97	10935.4	2733.84	22	20-30	male	Non-Hispanic Black	Married/Living with partner	0.27	<1.3	high school graduate		unknown	now	moderate	49	68.07	237.9	3.23	1.14	no	no	no	no	186.9	62.1	17.8	<25	72	0.0772529	1.45833	Q1	no
2011-2012	69876	2	94	105381	26345.1	36	30-40	female	Mexican American	Married/Living with partner	1.04	<1.3	high school graduate	1680	high	former	never	45	71.6	398.5	4.6	1.34	no	no	no	no	152	67.4	29.2	25-30	94.5	0.0808329	5.92853	Q3	no
2011-2012	69879	1	98	200164	50041.1	22	20-30	male	Non-Hispanic White	Never Married/Living with partner	0.56	<1.3	above high school	15240	high	never	mild	50	106.96	303.3	4.19	1.32	no	no	no	no	188.9	86.6	24.3	<25	86.4	0.0749308	2.5944	Q1	no
2011-2012	69884	2	91	9721.98	2430.5	56	50-60	male	Other	Married/Living with partner	2.34	1.3-3.5	above high school	840	high	now	former	42	73.37	362.8	2.79	0.85	no	DM	no	no	162	72.5	27.6	25-30	90.1	0.0775106	4.47326	Q2	no
2011-2012	69887	2	97	8703.07	2175.77	23	20-30	female	Non-Hispanic Black	Never Married/Living with partner	0.33	<1.3	above high school		unknown	never	moderate	41	60.11	345	4.78	1.11	no	no	yes	no	160.3	81.3	31.6	≥30	105.2	0.08313	6.76379	Q4	no
2011-2012	69888	1	94	13430.3	3357.58	36	30-40	male	Non-Hispanic White	Never Married/Living with partner	0.8	<1.3	above high school	24000	high	former	mild	47	99.89	291.5	5.77	1.32	no	no	yes	no	176.1	80.4	25.9	25-30	91.3	0.0785943	3.7115	Q2	no
2011-2012	69893	1	98	15125.1	3781.27	22	20-30	male	Non-Hispanic White	Never Married/Living with partner	1.52	1.3-3.5	above high school	2640	high	never	mild	47	76.91	315.2	3.08	1.34	no	no	no	no	177.5	82.4	26.2	25-30	94.9	0.0807482	4.03178	Q2	no
2011-2012	69896	2	91	205783	51445.7	49	40-50	male	Non-Hispanic White	Never Married/Living with partner	2.86	1.3-3.5	high school graduate	5280	high	now	heavy	40	67.18	232	6.98	0.98	no	no	no	no	177.1	74.6	23.8	<25	98.5	0.0894559	4.47347	Q2	no
2011-2012	69899	2	102	16083.4	4020.84	33	30-40	female	Non-Hispanic Black	Married/Living with partner	0.67	<1.3	high school graduate	5040	high	never	heavy	39	60.11	333.1	5.87	0.91	no	no	yes	no	166	104.4	37.9	≥30	110.4	0.0759432	6.98379	Q4	no
2011-2012	69902	2	95	31750	7937.49	48	40-50	female	Non-Hispanic Black	Never Married/Living with partner	1.61	1.3-3.5	high school graduate		unknown	never	former	37	68.07	315.2	2.9	1.09	no	no	no	no	165	90.5	33.2	≥30	107.9	0.0813181	6.706	Q4	no
2011-2012	69906	1	101	57055.2	14263.8	42	40-50	male	Mexican American	Married/Living with partner	1.07	<1.3	below high school	4320	high	former	heavy	40	69.84	374.7	5.17	0.88	no	DM	yes	no	170.4	94.9	32.7	≥30	103.8	0.0777614	5.63672	Q3	no
2011-2012	69916	1	90	16982	4245.5	22	20-30	female	Other	Never Married/Living with partner	2.44	1.3-3.5	high school graduate		unknown	never	former	46	55.69	214.1	4.37	1.03	no	no	no	no	159	55.5	22	<25	83	0.0838361	3.781	Q2	no
2011-2012	69919	1	99	44920	11230	31	30-40	male	Non-Hispanic White	Never Married/Living with partner		unknown	above high school	960	high	former	heavy	45	90.17	398.5	4.71	1.14	no	no	no	no	163.9	58.4	21.7	<25	81.7	0.0820275	3.33024	Q1	no
2011-2012	69922	3	92	107364	26841.1	42	40-50	male	Mexican American	Married/Living with partner	1	<1.3	below high school	3120	high	never	former	41	115.8	481.8	5.51	0.83	no	DM	no	no	162	69.6	26.5	25-30	91	0.0804365	4.59012	Q2	no
2011-2012	69923	2	91	334522	83630.6	57	50-60	male	Non-Hispanic White	Married/Living with partner	5	≥3.5	above high school	1360	high	never	mild	43	80.44	339	7.09	1.47	no	no	no	no	177.8	80.8	25.6	25-30	97.4	0.0840943	4.29953	Q2	no
2011-2012	69930	1	94	290267	72566.7	27	20-30	female	Non-Hispanic White	Married/Living with partner	3.14	1.3-3.5	above high school	120	low	never	mild	42	55.69	309.3	5.2	1.37	no	no	no	no	166.6	83.2	30	≥30	110.5	0.0886701	6.93862	Q4	no
2011-2012	69932	1	103	24210.4	6052.61	21	20-30	female	Non-Hispanic White	Never Married/Living with partner	0.37	<1.3	high school graduate	2280	high	now	heavy	45	73.37	202.2	4.45	1.16	no	no	no	no	170.6	71.5	24.6	<25	87.4	0.0791101	3.59259	Q2	no
2011-2012	69936	1	99	14030.5	3507.62	54	50-60	female	Other	Married/Living with partner	5	≥3.5	above high school	4320	high	never	mild	48	84.86	261.7	8.17	1.73	no	no	no	no	161.3	56.6	21.8	<25	85.1	0.0858634	3.8909	Q2	no
2011-2012	69957	1	100	18466.9	4616.71	32	30-40	male	Other	Married/Living with partner	2.91	1.3-3.5	above high school	1680	high	never	former	44	79.56	333.1	4.22	1.55	no	no	no	no	177.7	75.7	24	<25	86.4	0.0778985	3.10387	Q1	no
2011-2012	69959	2	91	17809.3	4452.32	51	50-60	female	Other	Separated/Divorced/Widowed	0	<1.3	high school graduate		unknown	never	never	49	67.18	339	7.11	1.45	no	no	no	no	160.7	59.9	23.2	<25	86	0.0833998	4.04205	Q2	no
2011-2012	69963	2	101	49952.4	12488.1	20	20-30	female	Non-Hispanic Black	Never Married/Living with partner	1.79	1.3-3.5	above high school	1500	high	never	heavy	41	73.37	196.3	3.78	1.71	no	no	no	no	162.9	62.1	23.4	<25	72.1	0.0690501	2.3455	Q1	no
2011-2012	69983	1	94	49957.1	12489.3	38	30-40	male	Non-Hispanic White	Separated/Divorced/Widowed	0.95	<1.3	high school graduate	480	low	former	former	48	81.33	404.5	6.08	1.16	no	no	yes	no	179.8	81.1	25.1	25-30	97	0.0843842	4.1295	Q2	no
2011-2012	69990	2	90	11729.5	2932.37	23	20-30	female	Non-Hispanic Black	Never Married/Living with partner	0.67	<1.3	above high school	760	high	never	mild	40	56.58	190.3	3.1	1.22	no	no	yes	no	181.1	101.6	31	≥30	106.2	0.0799695	5.12397	Q3	no
2011-2012	69991	2	90	40612.7	10153.2	56	50-60	female	Non-Hispanic White	Separated/Divorced/Widowed	1.29	<1.3	high school graduate	2880	high	never	mild	43	61	267.7	5.48	1.47	no	no	no	no	160	75.3	29.4	25-30	90.5	0.0751087	4.6728	Q2	no
2011-2012	69993	2	90	29807	7451.75	40	40-50	female	Other	Never Married/Living with partner	1.29	<1.3	high school graduate		unknown	now	heavy	41	66.3	297.4	7.03	1.19	no	DM	no	no	156.6	118.4	48.3	≥30	132.5	0.0798341	12.2053	Q4	no
2011-2012	69994	2	100	33432.2	8358.05	21	20-30	female	Other	Never Married/Living with partner	3.13	1.3-3.5	high school graduate	2400	high	now	heavy	46	60.11	214.1	4.68	1.58	no	no	no	no	151.6	41.9	18.2	<25	64.2	0.0753595	2.03592	Q1	no
2011-2012	69997	1	92	14084.7	3521.19	46	40-50	male	Non-Hispanic Black	Married/Living with partner	4.44	≥3.5	above high school	4320	high	never	former	44	96.36	232	3.8	1.34	no	no	no	no	177.4	104	33	≥30	105.8	0.0772087	5.34643	Q3	no
2011-2012	69999	2	93	10705.3	2676.32	29	20-30	female	Non-Hispanic Black	Never Married/Living with partner	1.05	<1.3	high school graduate	360	low	never	mild	39	69.84	208.2	5.02	1.14	no	no	no	no	149.2	56.2	25.2	25-30	80.4	0.0765781	4.11704	Q2	no
2011-2012	70000	1	96	25309.2	6327.3	59	50-60	female	Non-Hispanic Black	Separated/Divorced/Widowed	1.34	1.3-3.5	high school graduate	960	high	never	mild	39	71.6	226	6.08	1.78	no	no	yes	no	160.7	76.5	29.6	25-30	97.6	0.0804601	5.59511	Q3	no
2011-2012	70008	1	95	245424	61355.9	55	50-60	female	Non-Hispanic White	Separated/Divorced/Widowed	2.04	1.3-3.5	above high school	4080	high	never	mild	46	67.18	303.3	6.26	1.4	no	no	no	no	166.1	71.7	26	25-30	96	0.0848733	4.93854	Q3	no
2011-2012	70014	1	93	204795	51198.8	32	30-40	male	Non-Hispanic White	Never Married/Living with partner	5	≥3.5	above high school	4240	high	never	mild	44	73.37	345	4.81	1.16	no	no	no	no	179.5	92.2	28.6	25-30	103.2	0.0823639	4.87264	Q3	no
2011-2012	70026	2	100	29399.5	7349.88	31	30-40	male	Non-Hispanic Black	Never Married/Living with partner	2.72	1.3-3.5	above high school	19440	high	never	mild	44	89.28	440.2	3.9	0.93	no	no	no	no	170.7	184.5	63.3	≥30	148.5	0.0715606	12.9929	Q4	no
2011-2012	70033	1	95	247217	61804.1	53	50-60	female	Non-Hispanic White	Married/Living with partner		unknown	above high school		unknown	never	unknown	40	65.42	345	4.99	1.19	no	no	no	no	168	91.1	32.3	≥30	103.1	0.0784276	5.74142	Q3	no
2011-2012	70049	2	102	66408.4	16602.1	41	40-50	male	Other	Married/Living with partner	2.68	1.3-3.5	high school graduate	120	low	now	mild	43	100.78	386.6	6.05	0.85	no	no	yes	no	162.6	86.6	32.8	≥30	106.1	0.0812031	6.67093	Q4	no
2011-2012	70050	1	100	16715.2	4178.81	49	40-50	female	Non-Hispanic Black	Never Married/Living with partner	3.64	≥3.5	above high school	34440	high	now	former	40	83.1	243.9	5.33	1.06	no	no	no	no	163.2	68.1	25.6	25-30	90	0.0811065	4.37528	Q2	no
2011-2012	70052	1	93	5351.48	1337.87	28	20-30	female	Other	Never Married/Living with partner	1.84	1.3-3.5	above high school	480	low	never	heavy	47	55.69	226	3.98	1.68	no	no	no	no	153.2	42.1	17.9	<25	68.5	0.0808771	2.42081	Q1	no
2011-2012	70055	1	98	79967.1	19991.8	47	40-50	female	Non-Hispanic White	Married/Living with partner	3.04	1.3-3.5	above high school	1120	high	never	never	37	78.68	243.9	5.15	1.19	no	no	no	no	164.7	72.1	26.6	25-30	86.3	0.0754645	3.8197	Q2	no
2011-2012	70058	3	91	10994.5	2748.62	38	30-40	male	Other	Married/Living with partner	2.45	1.3-3.5	above high school	2040	high	never	mild	45	101.66	339	5.84	1.47	no	no	no	no	169.9	59.9	20.8	<25	74.8	0.0758745	2.3068	Q1	no
2011-2012	70063	2	102	18131.8	4532.95	43	40-50	female	Non-Hispanic Black	Married/Living with partner	5	≥3.5	below high school		unknown	never	moderate	36	69.84	202.2	4.55	1.19	no	no	no	no	176.1	67.4	21.7	<25	82.5	0.07991	2.78678	Q1	no
2011-2012	70066	2	97	12204.1	3051.02	47	40-50	male	Non-Hispanic Black	Separated/Divorced/Widowed	2.02	1.3-3.5	above high school	4800	high	never	mild	50	83.98	303.3	4.97	1.24	no	DM	yes	no	175	90.4	29.5	25-30	100.6	0.0796522	4.87105	Q3	no
2011-2012	70069	1	97	55033.9	13758.5	50	50-60	female	Mexican American	Married/Living with partner	0.5	<1.3	above high school	6400	high	never	heavy	40	60.11	297.4	4.84	1.27	no	DM	no	no	155.6	70.1	29	25-30	95.5	0.0811085	5.74287	Q3	no
2011-2012	70072	2	101	50040.7	12510.2	53	50-60	male	Non-Hispanic Black	Separated/Divorced/Widowed	2.16	1.3-3.5	above high school	180	low	now	mild	44	109.62	315.2	6.44	0.98	no	DM	yes	no	173.9	106.5	35.2	≥30	122	0.0861354	7.92989	Q4	no
2011-2012	70077	1	101	8624.1	2156.03	58	50-60	female	Other	Married/Living with partner	5	≥3.5	below high school		unknown	never	former	41	55.69	267.7	4.58	1.16	no	no	no	no	148	59.9	27.3	25-30	95.7	0.0867639	6.52587	Q4	no
2011-2012	70078	2	99	66473.4	16618.3	33	30-40	female	Mexican American	Married/Living with partner	0.66	<1.3	high school graduate		unknown	never	never	46	50.39	285.5	5.22	1.24	no	no	no	no	150.4	55.7	24.6	<25	76.5	0.0737475	3.52236	Q1	no
2011-2012	70080	3	91	9030.81	2257.7	32	30-40	female	Other	Married/Living with partner	4.47	≥3.5	above high school	600	high	never	moderate	38	59.23	184.4	3.75	1.06	no	no	yes	no	155.4	76.5	31.7	≥30	106.6	0.085374	7.51945	Q4	no
2011-2012	70082	1	103	12918.6	3229.66	29	20-30	female	Non-Hispanic Black	Never Married/Living with partner	4.39	≥3.5	above high school	2760	high	never	moderate	40	72.49	273.6	4.4	2.28	no	no	no	no	163.7	73.7	27.5	25-30	90.4	0.0775513	4.39104	Q2	no
2011-2012	70088	1	93	34790.7	8697.67	47	40-50	male	Other	Married/Living with partner	1.64	1.3-3.5	above high school		unknown	never	mild	49	68.95	279.6	6.31	1.45	no	no	no	no	165.6	60.8	22.2	<25	89	0.0875571	4.08803	Q2	no
2011-2012	70101	1	93	16411.5	4102.89	45	40-50	female	Non-Hispanic Black	Separated/Divorced/Widowed	2.72	1.3-3.5	high school graduate	720	high	never	mild	38	65.42	196.3	5.04	1.58	no	no	no	no	173.2	75.6	25.2	25-30	87.4	0.0772628	3.44584	Q1	no
[truncated: 6,373 more rows]
